# Supplementary material for: Convergent biological pathways underlying the Kallmann syndrome-linked genes Hs6st1 and Fgfr1
Source: Hum Mol Genet. 2022 Jul 28;31(24):4207–16. doi: 10.1093/hmg/ddac172 (PMC9759331; doi:10.1093/hmg/ddac172)
Supplement: Moon_Table_S1_ddac172 [file moon_table_s1_ddac172.xlsx]

## Sheet: Table S1 siHs6st1 DEGs
Ensembl ID	Gene symbol	log2(fold change): KD/Ctrl	FDR
ENSMUSG00000114432	Gm49391	0.877481	6.46026e-06
ENSMUSG00000024593	Megf10	1.05839	6.46026e-06
ENSMUSG00000044258	Ctla2a	0.870625	6.46026e-06
ENSMUSG00000018593	Sparc	0.661497	6.83271e-06
ENSMUSG00000032231	Anxa2	1.09148	9.05343e-06
ENSMUSG00000027350	Chgb	-0.687332	2.51102e-05
ENSMUSG00000015533	Itga2	1.02146	4.03032e-05
ENSMUSG00000068874	Selenbp1	1.60931	4.30497e-05
ENSMUSG00000047180	Neurl3	-1.06336	5.54508e-05
ENSMUSG00000047250	Ptgs1	0.894518	8.21445e-05
ENSMUSG00000001025	S100a6	0.661666	8.59539e-05
ENSMUSG00000027803	Wwtr1	0.854446	8.59539e-05
ENSMUSG00000045954	Cavin2	0.522991	8.59539e-05
ENSMUSG00000050914	Ankrd37	0.967482	9.68029e-05
ENSMUSG00000042284	Itga1	-0.532778	9.68029e-05
ENSMUSG00000029994	Anxa4	0.774762	9.68029e-05
ENSMUSG00000062070	Pgk1	0.675808	0.00010202
ENSMUSG00000024085	Man2a1	-0.592502	0.000109979
ENSMUSG00000078566	Bnip3	0.923048	0.000127061
ENSMUSG00000026600	Soat1	0.828666	0.00015256
ENSMUSG00000005125	Ndrg1	1.01162	0.00015713
ENSMUSG00000030790	Adm	1.62253	0.000217187
ENSMUSG00000037295	Ldlrap1	0.931952	0.00023253
ENSMUSG00000027520	Zdbf2	-0.493638	0.00023253
ENSMUSG00000044288	Cnr1	-0.471307	0.00023253
ENSMUSG00000032374	Plod2	0.621538	0.00023253
ENSMUSG00000096054	Syne1	0.555356	0.000248555
ENSMUSG00000039031	Arhgap18	0.723926	0.000269759
ENSMUSG00000052911	Lamb2	0.563766	0.000297111
ENSMUSG00000053470	Kdm3a	0.544445	0.000318349
ENSMUSG00000035456	Prdm8	1.1422	0.000318349
ENSMUSG00000022707	Gbe1	0.990812	0.000318349
ENSMUSG00000019828	Grm1	0.697077	0.000318349
ENSMUSG00000029334	Prkg2	1.41876	0.000318349
ENSMUSG00000030208	Emp1	0.579429	0.000318349
ENSMUSG00000022051	Bnip3l	0.662931	0.000318349
ENSMUSG00000047786	Lix1	-0.925756	0.000318349
ENSMUSG00000040280	Ndufa4l2	1.56086	0.000318349
ENSMUSG00000056671	Prelid2	0.714207	0.000318349
ENSMUSG00000019916	P4ha1	0.572178	0.000318349
ENSMUSG00000095280	Gm21738	1.02395	0.000318349
ENSMUSG00000040043	Rbms2	0.56459	0.000318349
ENSMUSG00000076441	Ass1	0.542739	0.000318349
ENSMUSG00000075014	Gm10800	1.30454	0.000324352
ENSMUSG00000020205	Phlda1	0.609339	0.000324352
ENSMUSG00000023456	Tpi1	0.499101	0.000347435
ENSMUSG00000029765	Plxna4	-0.488289	0.000347435
ENSMUSG00000038412	Higd1a	0.564704	0.000347435
ENSMUSG00000069072	Slc7a14	-0.447056	0.000347435
ENSMUSG00000004558	Ndrg2	0.883361	0.000355262
ENSMUSG00000047821	Trim16	0.653344	0.000360405
ENSMUSG00000043421	Hilpda	0.827857	0.000362091
ENSMUSG00000003541	Ier3	0.980162	0.000372753
ENSMUSG00000025328	Padi3	0.968763	0.000372753
ENSMUSG00000040260	Daam2	0.571469	0.000374552
ENSMUSG00000034758	Tle6	0.733041	0.000374552
ENSMUSG00000046794	Ppp1r3b	1.26824	0.000374552
ENSMUSG00000003955	Fam162a	0.641403	0.000374552
ENSMUSG00000032265	Tent5a	0.459906	0.000384249
ENSMUSG00000026355	Mcm6	-0.542176	0.000387198
ENSMUSG00000051111	Sv2c	-0.40429	0.000388836
ENSMUSG00000030091	Nup210	-0.419575	0.000406572
ENSMUSG00000025791	Pgm1	0.61024	0.00041867
ENSMUSG00000021903	Galnt15	1.13211	0.00041867
ENSMUSG00000031530	Dusp4	0.575146	0.000447956
ENSMUSG00000023951	Vegfa	0.56254	0.000459893
ENSMUSG00000028645	Slc2a1	0.799857	0.000467749
ENSMUSG00000029761	Cald1	0.397995	0.000467749
ENSMUSG00000006494	Pdk1	0.910668	0.000471107
ENSMUSG00000032373	Car12	0.653581	0.000472259
ENSMUSG00000005397	Nid1	0.960424	0.000472259
ENSMUSG00000028494	Plin2	0.519292	0.00052165
ENSMUSG00000005413	Hmox1	0.631206	0.00052165
ENSMUSG00000030695	Aldoa	0.519397	0.00052165
ENSMUSG00000038530	Rgs4	0.675165	0.00052165
ENSMUSG00000029338	Antxr2	0.557373	0.000528197
ENSMUSG00000043301	Kcnj6	-2.0126	0.000528197
ENSMUSG00000038205	Prkab2	0.649249	0.000536544
ENSMUSG00000032294	Pkm	0.387118	0.000557418
ENSMUSG00000071369	Map3k5	0.498096	0.000557418
ENSMUSG00000067276	Capn6	-0.522269	0.000571201
ENSMUSG00000029249	Rest	0.466629	0.00058047
ENSMUSG00000052920	Prkg1	0.751899	0.000587206
ENSMUSG00000036699	Zcchc12	-0.611948	0.00070732
ENSMUSG00000029385	Ccng2	0.869381	0.000727222
ENSMUSG00000004044	Cavin1	0.777922	0.000752767
ENSMUSG00000029591	Ung	-0.669256	0.000752767
ENSMUSG00000091028	Gm10722	0.891868	0.000752767
ENSMUSG00000027499	Pkia	-0.524924	0.000770428
ENSMUSG00000046447	Camk2n1	0.465491	0.000770428
ENSMUSG00000095547	Gm10719	0.996405	0.000770428
ENSMUSG00000057666	Gapdh	0.410337	0.000770428
ENSMUSG00000008384	Sertad1	0.799811	0.000775779
ENSMUSG00000021069	Pygl	0.609272	0.000775779
ENSMUSG00000015829	Tnr	0.792206	0.000831837
ENSMUSG00000047153	Khnyn	0.567964	0.000891299
ENSMUSG00000037411	Serpine1	0.891899	0.000891299
ENSMUSG00000045216	Hs6st1	-0.396544	0.000891299
ENSMUSG00000020681	Ace	0.947421	0.000901917
ENSMUSG00000035692	Isg15	0.826121	0.00090714
ENSMUSG00000025574	Tk1	-0.538116	0.000934
ENSMUSG00000089774	Slc5a3	0.510062	0.000934
ENSMUSG00000023175	Bsg	0.51888	0.000959629
ENSMUSG00000042622	Maff	0.712069	0.000959629
ENSMUSG00000036242	Armh4	0.732703	0.000959629
ENSMUSG00000037161	Mgarp	0.908699	0.000983644
ENSMUSG00000043110	Lrrn4	-0.816274	0.000983644
ENSMUSG00000095186	Gm10718	1.05009	0.000983644
ENSMUSG00000020099	Unc5b	0.401766	0.00103297
ENSMUSG00000032303	Chrna3	-0.432461	0.00103565
ENSMUSG00000051747	Ttn	1.08215	0.00110452
ENSMUSG00000021707	Dhfr	-0.506374	0.00110476
ENSMUSG00000030530	Furin	0.415583	0.00112346
ENSMUSG00000022114	Spry2	0.411134	0.00116034
ENSMUSG00000028751	Pla2g2e	0.946691	0.00116034
ENSMUSG00000020108	Ddit4	0.562487	0.00117223
ENSMUSG00000015837	Sqstm1	0.411285	0.00121298
ENSMUSG00000036585	Fgf1	0.707215	0.00122162
ENSMUSG00000037818	Abhd18	0.734377	0.00122162
ENSMUSG00000010122	Slc47a1	0.632744	0.00128088
ENSMUSG00000041957	Pkp2	0.626087	0.00129988
ENSMUSG00000012520	Phox2b	-0.395694	0.00133801
ENSMUSG00000022500	Litaf	0.594396	0.00138803
ENSMUSG00000034023	Fancd2	-0.409888	0.00139385
ENSMUSG00000017390	Aldoc	0.979759	0.00139385
ENSMUSG00000038608	Dock10	0.438028	0.00146486
ENSMUSG00000063229	Ldha	0.348842	0.0014719
ENSMUSG00000031987	Egln1	0.463667	0.0014719
ENSMUSG00000032186	Tmod2	-0.384233	0.0014719
ENSMUSG00000025085	Ablim1	-0.400155	0.0014719
ENSMUSG00000096001	2610528A11Rik	1.85528	0.0014719
ENSMUSG00000063524	Eno1	0.401727	0.0014719
ENSMUSG00000020091	Eif4ebp2	-0.374834	0.0014719
ENSMUSG00000033615	Cplx1	-0.44424	0.00147256
ENSMUSG00000055447	Cd47	0.405319	0.00147716
ENSMUSG00000030243	Recql	-0.489631	0.00152541
ENSMUSG00000028163	Nfkb1	-0.412299	0.00152541
ENSMUSG00000035637	Grhpr	0.544625	0.00152541
ENSMUSG00000037400	Atp11b	0.427962	0.00171402
ENSMUSG00000030103	Bhlhe40	0.747875	0.00176141
ENSMUSG00000023861	Mpc1	-0.409809	0.00176141
ENSMUSG00000021662	Arhgef28	-0.387461	0.00176141
ENSMUSG00000029638	Glcci1	-0.407688	0.00176141
ENSMUSG00000005054	Cstb	0.417969	0.00176141
ENSMUSG00000105987	AI506816	-0.479051	0.00176372
ENSMUSG00000068154	Insm1	-0.51754	0.0017735
ENSMUSG00000027203	Dut	-0.418444	0.0018061
ENSMUSG00000022269	Marchf11	-0.435627	0.0019305
ENSMUSG00000030718	Ppme1	0.379796	0.00194287
ENSMUSG00000041147	Brca2	-0.398423	0.001952
ENSMUSG00000021831	Ero1l	0.840969	0.00201755
ENSMUSG00000009876	Cox4i2	1.11389	0.00208545
ENSMUSG00000018906	P4ha2	0.419131	0.00208545
ENSMUSG00000049409	Prokr1	0.70131	0.00208545
ENSMUSG00000015243	Abca1	0.562801	0.00208545
ENSMUSG00000063760	Rnf217	0.45067	0.00208545
ENSMUSG00000025408	Ddit3	0.554758	0.00208545
ENSMUSG00000110246	C130073E24Rik	-0.574016	0.00208545
ENSMUSG00000039621	Prex1	-0.377815	0.00215845
ENSMUSG00000092812	Gm23634	-0.402767	0.00217716
ENSMUSG00000027712	Anxa5	0.420199	0.00220335
ENSMUSG00000031974	Abcb10	-0.500331	0.00223094
ENSMUSG00000020277	Pfkl	0.383152	0.00231789
ENSMUSG00000095891	Gm10717	0.66835	0.00234604
ENSMUSG00000028832	Stmn1	-0.357124	0.00239841
ENSMUSG00000109372	Gm19410	1.18195	0.00253446
ENSMUSG00000042386	Tex13b	-0.49598	0.00264937
ENSMUSG00000028527	Ak4	0.474109	0.00267619
ENSMUSG00000026112	Coa5	-0.348392	0.00279534
ENSMUSG00000022091	Sorbs3	0.733581	0.00279534
ENSMUSG00000018427	Ypel2	0.655513	0.00282032
ENSMUSG00000069833	Ahnak	0.422814	0.00286558
ENSMUSG00000092274	Neat1	0.626344	0.00286558
ENSMUSG00000020766	Galk1	0.524419	0.00286558
ENSMUSG00000056962	Jmjd6	0.361545	0.00288049
ENSMUSG00000035473	Galm	1.20889	0.00302231
ENSMUSG00000047045	Tmem164	-0.350537	0.00302231
ENSMUSG00000041974	Spidr	0.618337	0.00308336
ENSMUSG00000025283	Sat1	0.509448	0.00310778
ENSMUSG00000098140	Gm26938	-0.592781	0.00311792
ENSMUSG00000028776	Tinagl1	1.05262	0.0031661
ENSMUSG00000063415	Cyp26b1	0.592415	0.00321505
ENSMUSG00000036503	Rnf13	0.455227	0.00329487
ENSMUSG00000020456	Ogdh	-0.357895	0.00332007
ENSMUSG00000020534	Shmt1	-0.466091	0.00356177
ENSMUSG00000055675	Kbtbd11	0.511556	0.00356177
ENSMUSG00000065176	Rnu12	0.640244	0.00356177
ENSMUSG00000048249	Crebrf	0.629242	0.00356177
ENSMUSG00000044197	Gpr146	0.732471	0.00356877
ENSMUSG00000026109	Tmeff2	0.395653	0.00356877
ENSMUSG00000020572	Nampt	0.341969	0.00356877
ENSMUSG00000031906	Smpd3	-0.413421	0.00361295
ENSMUSG00000006219	Fblim1	0.699903	0.00363427
ENSMUSG00000036295	Lrrn3	-0.394544	0.00363427
ENSMUSG00000021196	Pfkp	0.397396	0.0036604
ENSMUSG00000028211	Trp53inp1	0.867471	0.00376809
ENSMUSG00000007080	Pole	-0.340074	0.00381417
ENSMUSG00000025161	Slc16a3	0.437508	0.00382632
ENSMUSG00000003153	Slc2a3	0.614234	0.00382632
ENSMUSG00000019539	Rcn3	0.439547	0.00386006
ENSMUSG00000033207	Mamdc2	0.680661	0.00386276
ENSMUSG00000049539	H1f1	-0.566449	0.00386276
ENSMUSG00000056004	9330182L06Rik	-0.367285	0.00386276
ENSMUSG00000033032	Afap1l1	0.552046	0.00389289
ENSMUSG00000021823	Vcl	0.35337	0.00389289
ENSMUSG00000028214	Gem	0.378039	0.00393828
ENSMUSG00000003721	Insig2	0.441567	0.00393828
ENSMUSG00000034902	Pip5k1c	-0.50806	0.00393828
ENSMUSG00000004936	Map2k1	0.368277	0.00397698
ENSMUSG00000016346	Kcnq2	-0.342138	0.00400093
ENSMUSG00000045795	Whamm	0.421935	0.00411125
ENSMUSG00000070713	Gm10282	-0.410852	0.00416543
ENSMUSG00000021242	Npc2	0.395327	0.00426293
ENSMUSG00000030102	Itpr1	-0.348531	0.00426293
ENSMUSG00000021938	Pspc1	-0.375395	0.00427599
ENSMUSG00000004929	Thop1	-0.333201	0.00428155
ENSMUSG00000074874	Ctla2b	0.711202	0.00428155
ENSMUSG00000038244	Mical2	0.448457	0.00431651
ENSMUSG00000085925	Rtl1	0.763647	0.00431651
ENSMUSG00000020649	Rrm2	-0.484679	0.00434351
ENSMUSG00000056895	H2bu2	-0.366452	0.00436794
ENSMUSG00000059040	Eno1b	0.454252	0.00436794
ENSMUSG00000061436	Hipk2	-0.407217	0.00441449
ENSMUSG00000000561	Wdr77	-0.394697	0.00441449
ENSMUSG00000007872	Id3	0.551234	0.00441449
ENSMUSG00000040943	Tet2	0.503724	0.00443691
ENSMUSG00000024251	Thada	-0.347011	0.00449985
ENSMUSG00000116429	Ddit3	0.56111	0.0045309
ENSMUSG00000050410	Tcf19	-0.482318	0.0045309
ENSMUSG00000038146	Notch3	0.814397	0.00455831
ENSMUSG00000050315	Synpo2	0.55752	0.00455831
ENSMUSG00000006057	Atp5g1	-0.376454	0.00456877
ENSMUSG00000034687	Fras1	1.31267	0.00465199
ENSMUSG00000029135	Fosl2	0.372497	0.00465199
ENSMUSG00000097908	4933404O12Rik	-0.436725	0.00465199
ENSMUSG00000074218	Cox7a1	0.916132	0.00465199
ENSMUSG00000056427	Slit3	-0.356358	0.00465957
ENSMUSG00000061607	Mdc1	-0.309129	0.00465957
ENSMUSG00000031538	Plat	0.597533	0.00465957
ENSMUSG00000022130	Tgds	-0.50847	0.00475033
ENSMUSG00000009575	Cbx5	-0.312114	0.00479684
ENSMUSG00000040690	Col16a1	0.532165	0.00482991
ENSMUSG00000020741	Cluh	-0.361904	0.00490397
ENSMUSG00000027611	Procr	0.584671	0.00492673
ENSMUSG00000030074	Gxylt2	2.4485	0.00492673
ENSMUSG00000016559	H3f3b	-0.346893	0.00492673
ENSMUSG00000013629	Cad	-0.36412	0.00492738
ENSMUSG00000076036	Gm22133	0.349431	0.00494351
ENSMUSG00000036427	Gpi1	0.342192	0.00497209
ENSMUSG00000024186	Rgs11	1.21718	0.00502292
ENSMUSG00000022816	Fstl1	0.421015	0.00522988
ENSMUSG00000026669	Mcm10	-0.392622	0.00529389
ENSMUSG00000000628	Hk2	0.349348	0.00529389
ENSMUSG00000028378	Ptgr1	0.738292	0.00529389
ENSMUSG00000051786	Tubgcp6	-0.353908	0.00529389
ENSMUSG00000022962	Gart	-0.330189	0.00553232
ENSMUSG00000010505	Myt1	-0.312547	0.00560852
ENSMUSG00000027353	Mcm8	-0.41209	0.0056682
ENSMUSG00000041895	Wipi1	0.448953	0.00569312
ENSMUSG00000021277	Traf3	-0.479296	0.00571153
ENSMUSG00000026519	Tmem63a	0.70064	0.005895
ENSMUSG00000064080	Fbln2	0.35047	0.00591436
ENSMUSG00000028435	Aqp3	1.08571	0.00597351
ENSMUSG00000050796	B3galt6	-0.7594	0.00627805
ENSMUSG00000037572	Wdhd1	-0.407684	0.00649914
ENSMUSG00000105402	Gm3716	0.60223	0.00649914
ENSMUSG00000004698	Hdac9	0.332248	0.00649914
ENSMUSG00000023169	Slc38a1	-0.325211	0.00654064
ENSMUSG00000054843	Atrnl1	-0.299841	0.00654064
ENSMUSG00000040811	Eml2	0.941237	0.00654064
ENSMUSG00000022090	Pdlim2	0.663514	0.00660976
ENSMUSG00000026414	Tnnt2	0.617532	0.00660976
ENSMUSG00000022419	Deptor	0.45908	0.00660976
ENSMUSG00000019864	Rtn4ip1	-0.395704	0.00687668
ENSMUSG00000108414	Snhg1	0.305811	0.00687668
ENSMUSG00000010051	Hyal1	0.790967	0.00687668
ENSMUSG00000095698	Rhox2d	0.361342	0.00687668
ENSMUSG00000029420	Rimbp2	0.473939	0.00687668
ENSMUSG00000022814	Umps	-0.419864	0.00691105
ENSMUSG00000024981	Acsl5	-0.322549	0.00691105
ENSMUSG00000038179	Slamf7	2.36386	0.00692105
ENSMUSG00000035311	Gnptab	-0.359337	0.00692105
ENSMUSG00000010461	Eya4	1.79434	0.00692105
ENSMUSG00000026471	Mr1	0.790649	0.00698912
ENSMUSG00000020988	L2hgdh	-0.463796	0.00698912
ENSMUSG00000040972	Igsf21	-1.04736	0.00698912
ENSMUSG00000058773	H1f5	-0.432041	0.0070144
ENSMUSG00000025810	Nrp1	-0.466028	0.00701913
ENSMUSG00000030605	Mfge8	0.631152	0.00701913
ENSMUSG00000024222	Fkbp5	-0.32314	0.00701913
ENSMUSG00000026956	Uap1l1	0.515854	0.00701913
ENSMUSG00000038143	Stox2	-0.302494	0.00701913
ENSMUSG00000053580	Tanc2	-0.311266	0.00701913
ENSMUSG00000036834	Plch1	-0.459116	0.00701913
ENSMUSG00000028199	Cryz	0.481485	0.00701913
ENSMUSG00000031562	Dctd	-0.364902	0.00705247
ENSMUSG00000018001	Cyth3	-0.354154	0.00709207
ENSMUSG00000056394	Lig1	-0.30656	0.00719526
ENSMUSG00000043051	Disc1	-0.602176	0.00723691
ENSMUSG00000036800	Fam135b	-0.617514	0.00724451
ENSMUSG00000028430	Nol6	-0.383539	0.00724451
ENSMUSG00000020641	Rsad2	0.863413	0.00729289
ENSMUSG00000025020	Slit1	0.703988	0.00732021
ENSMUSG00000026034	Clk1	0.340172	0.00740768
ENSMUSG00000048578	Mlec	-0.328845	0.00740904
ENSMUSG00000040631	Dok4	0.361425	0.00740904
ENSMUSG00000032834	Pwp2	-0.409053	0.00740904
ENSMUSG00000020717	Pecam1	0.778076	0.00748745
ENSMUSG00000041594	Tmtc4	-0.380915	0.00748745
ENSMUSG00000062110	Scfd2	-0.488418	0.00748757
ENSMUSG00000004665	Cnn2	0.409763	0.00756745
ENSMUSG00000022673	Mcm4	-0.417824	0.00775108
ENSMUSG00000027855	Sycp1	2.14977	0.00775108
ENSMUSG00000040128	Pnrc1	0.466331	0.00778791
ENSMUSG00000020739	Nup85	-0.404063	0.00784366
ENSMUSG00000022098	Bmp1	0.389607	0.0078466
ENSMUSG00000068231	Vmn1r43	1.86794	0.00784904
ENSMUSG00000020432	Tcn2	0.671163	0.00791485
ENSMUSG00000008398	Elk3	0.360479	0.00793975
ENSMUSG00000044033	Ccdc141	1.90029	0.00796698
ENSMUSG00000041168	Lonp1	0.318099	0.00797354
ENSMUSG00000035960	Apex1	-0.355492	0.00797354
ENSMUSG00000036964	Trim17	-0.310218	0.00797354
ENSMUSG00000032601	Prkar2a	-0.317321	0.00802831
ENSMUSG00000020935	Dcakd	-0.307843	0.00802831
ENSMUSG00000004267	Eno2	0.804199	0.00804912
ENSMUSG00000000708	Kat2b	-0.32599	0.00804912
ENSMUSG00000026434	Nucks1	-0.314607	0.00810641
ENSMUSG00000028973	Abcb8	-0.427165	0.00810641
ENSMUSG00000038170	Pde4dip	-0.308766	0.00810641
ENSMUSG00000058254	Tspan7	-0.320845	0.00826779
ENSMUSG00000092203	1110038B12Rik	0.355953	0.00826779
ENSMUSG00000051278	Zgrf1	-0.365855	0.00826779
ENSMUSG00000032064	Dixdc1	0.37052	0.00826779
ENSMUSG00000029070	Mxra8	0.454212	0.00826779
ENSMUSG00000069793	Slfn9	-0.594418	0.00826779
ENSMUSG00000071657	Bscl2	-0.33135	0.00826779
ENSMUSG00000098234	Snhg6	0.345012	0.00826779
ENSMUSG00000035992	Fnip1	0.320025	0.00826779
ENSMUSG00000028066	Pmf1	-0.403822	0.00826779
ENSMUSG00000078851	H2aw	-0.308943	0.00827898
ENSMUSG00000029053	Prkcz	0.452795	0.00827898
ENSMUSG00000005410	Mcm5	-0.468365	0.00827898
ENSMUSG00000045532	C1ql1	-0.408687	0.00831211
ENSMUSG00000034883	Lrr1	-0.472575	0.00831257
ENSMUSG00000001227	Sema6b	0.588788	0.00840289
ENSMUSG00000032815	Fanca	-0.399357	0.00854953
ENSMUSG00000032171	Pin1	-0.380502	0.00883342
ENSMUSG00000025900	Rp1	1.82549	0.00884855
ENSMUSG00000001228	Uhrf1	-0.332491	0.00884855
ENSMUSG00000029838	Ptn	0.265934	0.00892481
ENSMUSG00000026728	Vim	0.290013	0.00902501
ENSMUSG00000025207	Sema4g	0.802025	0.00902501
ENSMUSG00000000567	Sox9	0.384676	0.00902501
ENSMUSG00000021536	Adcy2	1.99462	0.00902501
ENSMUSG00000029406	Pitpnm2	-0.406687	0.00906505
ENSMUSG00000079429	Mroh2a	0.94014	0.009073
ENSMUSG00000028433	Ubap2	-0.282522	0.009073
ENSMUSG00000029414	Kntc1	-0.345856	0.00923642
ENSMUSG00000089809	Rasgef1b	1.68389	0.00927188
ENSMUSG00000003865	Gys1	0.452948	0.00927188
ENSMUSG00000096385	Gm11168	0.987456	0.00927188
ENSMUSG00000019873	Reep3	-0.317889	0.00927188
ENSMUSG00000067279	Ppp1r3c	1.00659	0.00927188
ENSMUSG00000031518	Spata4	2.68845	0.00927188
ENSMUSG00000011752	Pgam1	0.35008	0.00927188
ENSMUSG00000032555	Topbp1	-0.30213	0.00927764
ENSMUSG00000086290	Snhg12	0.344498	0.00927764
ENSMUSG00000050708	Ftl1	0.299929	0.00927764
ENSMUSG00000002996	Hbp1	0.39153	0.00935765
ENSMUSG00000021879	Dnah12	1.58652	0.00937182
ENSMUSG00000067215	Usp51	-0.491546	0.00945356
ENSMUSG00000030652	Coq7	-0.349758	0.00945356
ENSMUSG00000025792	Slc25a10	-0.513065	0.00945356
ENSMUSG00000022280	Rnf19a	0.425027	0.00945356
ENSMUSG00000005268	Prlr	1.70539	0.00945356
ENSMUSG00000039183	Nubp2	-0.484298	0.00945356
ENSMUSG00000023055	Calcoco1	0.410743	0.00945356
ENSMUSG00000038274	Fau	0.297493	0.00945893
ENSMUSG00000031388	Naa10	-0.328023	0.00952856
ENSMUSG00000055884	Fancm	-0.348588	0.00952856
ENSMUSG00000020523	Fam114a2	0.319989	0.00952856
ENSMUSG00000039114	Nrn1	0.337484	0.00952856
ENSMUSG00000050732	Vamp8	0.784222	0.00952856
ENSMUSG00000042742	Bmt2	0.374355	0.00952856
ENSMUSG00000036478	Btg1	0.296265	0.00952856
ENSMUSG00000006442	Srm	-0.365676	0.00952856
ENSMUSG00000027087	Itgav	0.294634	0.00952856
ENSMUSG00000026784	Pdss1	-0.402988	0.00986814
ENSMUSG00000025534	Gusb	-0.326788	0.00986814
ENSMUSG00000039994	Timeless	-0.423363	0.00990292
ENSMUSG00000025025	Mxi1	0.410527	0.00990292
ENSMUSG00000033307	Mif	0.269724	0.00990292
ENSMUSG00000017146	Brca1	-0.343454	0.00990292
ENSMUSG00000021090	Lrrc9	1.83846	0.0100446
ENSMUSG00000049932	H2ax	-0.521053	0.0100679
ENSMUSG00000027342	Pcna	-0.385194	0.010084
ENSMUSG00000028497	Hacd4	0.732472	0.0101207
ENSMUSG00000006585	Cdt1	-0.310729	0.0102501
ENSMUSG00000019832	Rab32	0.602674	0.0103758
ENSMUSG00000022540	Rogdi	-0.592647	0.0106122
ENSMUSG00000114470	Gm49395	-0.32181	0.0106122
ENSMUSG00000034218	Atm	-0.354344	0.0106122
ENSMUSG00000054277	Arfgap3	0.343338	0.010731
ENSMUSG00000092341	Malat1	0.376289	0.0108801
ENSMUSG00000031808	Slc27a1	0.552539	0.0109273
ENSMUSG00000035671	Zswim4	0.388923	0.0109584
ENSMUSG00000015647	Lama5	0.452468	0.0109584
ENSMUSG00000043773	1700048O20Rik	-0.443969	0.0109593
ENSMUSG00000019947	Arid5b	0.341749	0.0110429
ENSMUSG00000033222	Ttf2	-0.343817	0.0110497
ENSMUSG00000033826	Dnah8	1.01215	0.0110497
ENSMUSG00000020034	Tcp11l2	0.625701	0.011067
ENSMUSG00000018849	Wwc1	-0.27465	0.011171
ENSMUSG00000040813	Tex264	0.430567	0.0112302
ENSMUSG00000021048	Mthfd1	-0.370443	0.0113792
ENSMUSG00000000056	Narf	0.329636	0.0113792
ENSMUSG00000024590	Lmnb1	-0.337718	0.0114398
ENSMUSG00000049396	Gemin4	-0.437113	0.0116834
ENSMUSG00000045009	Prrt3	-0.91037	0.0116834
ENSMUSG00000002870	Mcm2	-0.384669	0.0116834
ENSMUSG00000060950	Trmt61a	-0.547839	0.0116834
ENSMUSG00000029092	D5Ertd615e	1.01391	0.0116834
ENSMUSG00000039982	Dtx4	-0.357515	0.0116834
ENSMUSG00000057378	Ryr3	1.28743	0.0117272
ENSMUSG00000020612	Prkar1a	0.268949	0.0117272
ENSMUSG00000034640	Tiparp	0.376795	0.0117272
ENSMUSG00000029179	Zcchc4	0.347954	0.0117368
ENSMUSG00000050931	Sgms2	0.556066	0.0117368
ENSMUSG00000052131	Akr1b7	0.762317	0.0117368
ENSMUSG00000062901	Klhl24	0.470891	0.0117368
ENSMUSG00000042082	Arsb	-0.368134	0.0118039
ENSMUSG00000044224	Dnajc21	0.271227	0.0118986
ENSMUSG00000035246	Pcyt1b	0.600491	0.0118986
ENSMUSG00000022033	Pbk	-0.439165	0.0119983
ENSMUSG00000059343	Aldoart1	0.927267	0.012182
ENSMUSG00000032735	Ablim3	0.738846	0.0122307
ENSMUSG00000071042	Rasgrp3	2.0811	0.0122307
ENSMUSG00000096736	Gm17535	0.832565	0.012251
ENSMUSG00000021665	Hexb	0.46733	0.012251
ENSMUSG00000041075	Fzd7	0.332998	0.012251
ENSMUSG00000032246	Calml4	0.867354	0.0123468
ENSMUSG00000019960	Dusp6	0.316388	0.0123468
ENSMUSG00000027715	Ccna2	-0.298423	0.0123468
ENSMUSG00000036745	Ttll7	-0.298914	0.0123769
ENSMUSG00000042207	Kdm5b	0.338198	0.0123769
ENSMUSG00000074513	Arfip1	0.312049	0.0123769
ENSMUSG00000042225	Ammecr1	-0.438269	0.0123973
ENSMUSG00000040204	Pclaf	-0.38231	0.0123973
ENSMUSG00000011877	Git1	-0.276822	0.0123973
ENSMUSG00000088609	Gm24187	4.12927	0.0123973
ENSMUSG00000014846	Tppp3	0.360774	0.0127839
ENSMUSG00000007659	Bcl2l1	0.348035	0.0127839
ENSMUSG00000029361	Nos1	0.623076	0.0127839
ENSMUSG00000031803	B3gnt3	1.02626	0.0127839
ENSMUSG00000024805	Pcgf5	0.472772	0.0127839
ENSMUSG00000031557	Plekha2	0.413157	0.0129141
ENSMUSG00000098973	Mir6236	3.74786	0.0129969
ENSMUSG00000031403	Dkc1	-0.387649	0.0130774
ENSMUSG00000069170	Adgrv1	0.915646	0.0130774
ENSMUSG00000090223	Pcp4	0.366561	0.0130774
ENSMUSG00000078521	Aunip	-0.3934	0.0130876
ENSMUSG00000024664	Fads3	0.367933	0.0130876
ENSMUSG00000020151	Ptprr	-0.432606	0.0130876
ENSMUSG00000051378	Kif18b	-0.281281	0.0133166
ENSMUSG00000028273	Pdlim5	0.26074	0.0133166
ENSMUSG00000041638	Gcn1	-0.277149	0.0133166
ENSMUSG00000025395	Prim1	-0.291217	0.0133166
ENSMUSG00000006715	Gmnn	-0.385271	0.0133166
ENSMUSG00000032187	Smarca4	-0.258681	0.0133166
ENSMUSG00000023104	Rfc2	-0.312672	0.0133166
ENSMUSG00000088252	Snord13	0.532451	0.013526
ENSMUSG00000102805	Gm37240	0.314881	0.0136879
ENSMUSG00000035273	Hpse	0.953251	0.0137877
ENSMUSG00000036639	Nudt1	-0.438069	0.0138192
ENSMUSG00000058297	Spock2	-0.25531	0.0138653
ENSMUSG00000034807	Colgalt1	-0.273829	0.0138688
ENSMUSG00000022639	Dubr	0.396298	0.0139006
ENSMUSG00000021226	Acot2	0.437949	0.013948
ENSMUSG00000094377	Gm24407	0.406477	0.013969
ENSMUSG00000068877	Selenbp2	1.324	0.013969
ENSMUSG00000025880	Smad7	0.368676	0.0140034
ENSMUSG00000029036	Atad3a	-0.304637	0.0140379
ENSMUSG00000063317	Usp31	-0.283783	0.0140513
ENSMUSG00000030930	Chst15	0.631673	0.0140513
ENSMUSG00000047369	Dnah14	1.24376	0.0140513
ENSMUSG00000025041	Nt5c2	-0.307253	0.0142041
ENSMUSG00000031819	Emc8	-0.323211	0.0142041
ENSMUSG00000022974	Paxbp1	0.297569	0.0142041
ENSMUSG00000023905	Tnfrsf12a	0.423786	0.0142537
ENSMUSG00000061273	Mmgt1	-0.389974	0.0143855
ENSMUSG00000074863	Platr25	-0.437131	0.0145073
ENSMUSG00000055629	B4galnt4	-0.337826	0.0145297
ENSMUSG00000068246	Apol9b	1.12041	0.0145297
ENSMUSG00000031609	Sap30	0.268896	0.0145297
ENSMUSG00000052698	Tln2	-0.268376	0.0145347
ENSMUSG00000032126	Hmbs	-0.310192	0.0145495
ENSMUSG00000066842	Hmcn1	0.891225	0.0145495
ENSMUSG00000105398	Gm47305	0.625248	0.0145664
ENSMUSG00000022558	Mroh1	0.409607	0.0145955
ENSMUSG00000042228	Lyn	0.631679	0.0146241
ENSMUSG00000020527	Myo19	-0.379559	0.0146744
ENSMUSG00000117081	Gm49948	0.365503	0.0146751
ENSMUSG00000023830	Igf2r	0.423057	0.0146751
ENSMUSG00000079469	Pigb	-0.359568	0.0147495
ENSMUSG00000037992	Rara	0.304003	0.0147903
ENSMUSG00000062867	Impdh2	-0.279049	0.014832
ENSMUSG00000026617	Bpnt1	-0.34918	0.0149068
ENSMUSG00000026196	Bard1	-0.320212	0.0149458
ENSMUSG00000054252	Fgfr3	0.557142	0.0149649
ENSMUSG00000024038	Ndufv3	0.340118	0.0150069
ENSMUSG00000001552	Jup	0.363512	0.0150392
ENSMUSG00000017176	Nt5c3b	-0.315213	0.0150913
ENSMUSG00000055116	Arntl	0.33327	0.0150913
ENSMUSG00000026587	Astn1	-0.255174	0.015155
ENSMUSG00000005374	Tbl2	0.29316	0.015155
ENSMUSG00000020400	Tnip1	-0.307969	0.0152091
ENSMUSG00000028001	Fga	2.16932	0.0152638
ENSMUSG00000022394	L3mbtl2	-0.342009	0.0152638
ENSMUSG00000058392	Rrp1b	-0.377784	0.0153298
ENSMUSG00000032042	Srpr	-0.291841	0.0154273
ENSMUSG00000034771	Tle2	0.8512	0.0154325
ENSMUSG00000050043	Tmx2	-0.311737	0.0154325
ENSMUSG00000020297	Nsg2	-0.323562	0.0154382
ENSMUSG00000006576	Slc4a3	-0.440894	0.0154382
ENSMUSG00000076258	Gm23935	3.08653	0.0155095
ENSMUSG00000028559	Osbpl9	0.347362	0.0155095
ENSMUSG00000067158	Col4a4	1.25647	0.0155095
ENSMUSG00000015176	Nolc1	-0.383193	0.0155095
ENSMUSG00000031585	Gtf2e2	0.261452	0.0155095
ENSMUSG00000096243	Gm24265	0.404133	0.0156468
ENSMUSG00000023147	Get1	-0.457992	0.0156595
ENSMUSG00000039748	Exo1	-0.390183	0.0156797
ENSMUSG00000006678	Pola1	-0.364179	0.0156811
ENSMUSG00000039967	Zfp292	0.301939	0.0157598
ENSMUSG00000075232	Amd1	-0.340941	0.0158177
ENSMUSG00000068220	Lgals1	0.279787	0.0158177
ENSMUSG00000029730	Mcm7	-0.31262	0.0158721
ENSMUSG00000032418	Me1	0.299273	0.0159878
ENSMUSG00000035228	Ccdc106	-0.560624	0.0160301
ENSMUSG00000023341	Mx2	0.641715	0.0160301
ENSMUSG00000063049	Ing2	0.286375	0.0161056
ENSMUSG00000000028	Cdc45	-0.334105	0.0161572
ENSMUSG00000076122	Mir503	1.70069	0.0161572
ENSMUSG00000039231	Suv39h1	-0.333344	0.0161572
ENSMUSG00000033740	St18	-0.343044	0.0161702
ENSMUSG00000061578	Ksr2	-0.534821	0.0161702
ENSMUSG00000024789	Jak2	0.315995	0.0162017
ENSMUSG00000017499	Cdc6	-0.487825	0.0162505
ENSMUSG00000029657	Hsph1	-0.37864	0.0163113
ENSMUSG00000060131	Atp8b4	1.55998	0.0163113
ENSMUSG00000047963	Stbd1	0.369115	0.0163113
ENSMUSG00000035049	Rrp12	-0.405546	0.0163113
ENSMUSG00000042148	Cox10	-0.338861	0.0163522
ENSMUSG00000068699	Flnc	0.323495	0.0163805
ENSMUSG00000022887	Masp1	0.47601	0.0163805
ENSMUSG00000029672	Fam3c	-0.292903	0.0163805
ENSMUSG00000025421	Hdhd2	-0.302787	0.0163805
ENSMUSG00000008373	Prpf31	-0.380317	0.0163805
ENSMUSG00000036223	Ska1	-0.379667	0.0163805
ENSMUSG00000039191	Rbpj	0.374831	0.0163805
ENSMUSG00000029363	Rfc5	-0.364696	0.0163805
ENSMUSG00000054196	Cthrc1	0.262177	0.0163977
ENSMUSG00000078607	1810010H24Rik	0.917239	0.0163977
ENSMUSG00000049878	Rlf	0.298351	0.016464
ENSMUSG00000072082	Ccnf	-0.309867	0.016464
ENSMUSG00000048285	Frmd6	0.33731	0.016464
ENSMUSG00000074415	Mir100hg	0.364133	0.016464
ENSMUSG00000008305	Tle1	0.432769	0.016464
ENSMUSG00000020496	Rnf187	-0.340336	0.0165984
ENSMUSG00000020178	Adora2a	0.403406	0.0165984
ENSMUSG00000038776	Ephx1	0.550044	0.0166708
ENSMUSG00000074746	Pdzd8	-0.28864	0.0166708
ENSMUSG00000034918	Cdhr2	1.44947	0.0167059
ENSMUSG00000074968	Ano3	1.87985	0.0167059
ENSMUSG00000021754	Map3k1	0.346759	0.0168186
ENSMUSG00000096141	Dnah7a	1.37089	0.0168186
ENSMUSG00000074652	Myh7b	0.748397	0.0168934
ENSMUSG00000031273	Col4a6	1.63666	0.0168934
ENSMUSG00000034751	Mast4	0.402412	0.0168934
ENSMUSG00000029185	Fam114a1	0.561895	0.0168934
ENSMUSG00000004099	Dnmt1	-0.245453	0.0168934
ENSMUSG00000101355	H3c10	-0.331758	0.017045
ENSMUSG00000022658	Tagln3	-0.381766	0.017045
ENSMUSG00000034329	Brip1	-0.333983	0.017165
ENSMUSG00000042590	Ipo11	-0.274987	0.017165
ENSMUSG00000028530	Jak1	-0.245966	0.017165
ENSMUSG00000000594	Gm2a	0.437357	0.0171998
ENSMUSG00000022390	Zc3h7b	-0.260319	0.0171998
ENSMUSG00000095217	H2bc15	-0.438011	0.0172022
ENSMUSG00000023988	Bysl	-0.337919	0.0172022
ENSMUSG00000019302	Atp6v0a1	-0.241407	0.0172022
ENSMUSG00000028150	Rorc	0.427047	0.017209
ENSMUSG00000027624	Epb41l1	-0.255212	0.0172936
ENSMUSG00000041231	Ublcp1	-0.400294	0.0173624
ENSMUSG00000001436	Slc19a1	-0.28952	0.0174644
ENSMUSG00000038522	Mfsd4b1	2.50047	0.0174884
ENSMUSG00000021175	Cdca7l	-0.417465	0.017653
ENSMUSG00000078671	Chd2	0.266334	0.017736
ENSMUSG00000060044	Tmem26	2.11356	0.017736
ENSMUSG00000025001	Hells	-0.345819	0.017736
ENSMUSG00000025151	Maged1	0.236735	0.017736
ENSMUSG00000049091	Sephs2	-0.275314	0.017736
ENSMUSG00000030134	Rasgef1a	0.929474	0.017736
ENSMUSG00000042351	Grap2	-0.645745	0.017736
ENSMUSG00000023087	Noct	0.283256	0.0177382
ENSMUSG00000042763	Maneal	-0.389189	0.0177382
ENSMUSG00000022453	Naga	0.534149	0.0177382
ENSMUSG00000038544	Inip	-0.499919	0.0177382
ENSMUSG00000114456	H2bc9	-0.503586	0.0177382
ENSMUSG00000098381	Mir7225	-1.25683	0.0177382
ENSMUSG00000049553	Polr1a	-0.332089	0.0180022
ENSMUSG00000055980	Irs1	-0.28027	0.0180022
ENSMUSG00000037225	Fgf2	1.62596	0.0180022
ENSMUSG00000028195	Ccn1	0.649912	0.0180022
ENSMUSG00000034120	Srsf2	-0.305744	0.0180046
ENSMUSG00000042599	Kdm7a	0.306636	0.0180046
ENSMUSG00000054604	Cggbp1	-0.254254	0.0181629
ENSMUSG00000058301	Upf1	-0.264381	0.0181629
ENSMUSG00000074738	Fndc10	-0.826769	0.0182607
ENSMUSG00000058006	Mdn1	-0.302379	0.0184018
ENSMUSG00000038371	Sbf2	0.302772	0.0184379
ENSMUSG00000019773	Fbxo5	-0.283524	0.0184578
ENSMUSG00000000751	Rpa1	-0.36775	0.0187333
ENSMUSG00000031561	Tenm3	-0.244541	0.0188363
ENSMUSG00000037351	Actr1b	-0.261675	0.018838
ENSMUSG00000021569	Trip13	-0.405342	0.0188654
ENSMUSG00000031016	Wee1	-0.383097	0.0188917
ENSMUSG00000024007	Ppil1	-0.50993	0.0188917
ENSMUSG00000068748	Ptprz1	1.31032	0.0188917
ENSMUSG00000037470	Uggt1	-0.254811	0.0188917
ENSMUSG00000026114	Cnga3	-0.656749	0.0190167
ENSMUSG00000079334	Naa80	0.7214	0.0190768
ENSMUSG00000029171	Pgm2	0.323711	0.0190768
ENSMUSG00000021711	Trappc13	-0.308164	0.0190768
ENSMUSG00000049811	Fam161a	0.398404	0.0190768
ENSMUSG00000093246	Gm24572	-0.733846	0.0190768
ENSMUSG00000040828	Catsperd	0.974386	0.0190768
ENSMUSG00000027678	Ncoa3	0.242613	0.0192137
ENSMUSG00000110607	Gm45843	2.3633	0.0193093
ENSMUSG00000041879	Ipo9	-0.253389	0.0193179
ENSMUSG00000033075	Senp1	-0.316064	0.0194797
ENSMUSG00000028972	Car6	0.874072	0.0196449
ENSMUSG00000026667	Uhmk1	-0.280405	0.0197413
ENSMUSG00000065057	Gm25703	1.38652	0.0197444
ENSMUSG00000005698	Ctcf	-0.306867	0.0199115
ENSMUSG00000029603	Dtx1	-0.552795	0.0200727
ENSMUSG00000115494	Gm49293	1.52823	0.0200727
ENSMUSG00000037474	Dtl	-0.319444	0.0200727
ENSMUSG00000020918	Kat2a	-0.283039	0.0201184
ENSMUSG00000017861	Mybl2	-0.353251	0.0201376
ENSMUSG00000034453	Polr3b	-0.276501	0.0201376
ENSMUSG00000020695	Mrc2	0.475607	0.0201376
ENSMUSG00000052565	H1f3	-0.370403	0.020195
ENSMUSG00000021895	Arhgef3	-0.314036	0.0202138
ENSMUSG00000028820	Sfpq	-0.297761	0.0202138
ENSMUSG00000037286	Stag1	-0.322918	0.0202138
ENSMUSG00000050966	Lin28a	-0.295208	0.0202196
ENSMUSG00000003418	St8sia6	1.80503	0.0202196
ENSMUSG00000022479	Vdr	0.494597	0.0202196
ENSMUSG00000041143	Tmco4	0.470644	0.0202275
ENSMUSG00000025571	Tnrc6c	-0.266959	0.0202734
ENSMUSG00000074802	Gas2l3	0.306304	0.0202826
ENSMUSG00000020620	Abca8b	1.46972	0.0202826
ENSMUSG00000035293	G2e3	0.258288	0.0202826
ENSMUSG00000021198	Unc79	-0.248431	0.0203422
ENSMUSG00000029191	Rfc1	-0.263928	0.0203924
ENSMUSG00000042489	Clspn	-0.316638	0.0204271
ENSMUSG00000019982	Myb	-0.315074	0.0204271
ENSMUSG00000090015	Gm15446	-0.46845	0.0204378
ENSMUSG00000005686	Ampd3	0.30515	0.0204576
ENSMUSG00000026579	F5	0.494717	0.0204784
ENSMUSG00000028700	Pomgnt1	-0.388205	0.0204784
ENSMUSG00000076281	Gm24270	3.48135	0.0204784
ENSMUSG00000019970	Sgk1	0.317346	0.0206217
ENSMUSG00000034858	Fam214a	0.479263	0.0206784
ENSMUSG00000044749	Abca6	1.70155	0.0207761
ENSMUSG00000029512	Ulk1	0.439232	0.0207761
ENSMUSG00000031955	Bcar1	0.263718	0.0208301
ENSMUSG00000004791	Pgf	0.467921	0.0208301
ENSMUSG00000025321	Itgb8	1.91273	0.0210837
ENSMUSG00000043067	Dpy19l1	-0.302528	0.021181
ENSMUSG00000020937	Plcd3	0.342525	0.0211873
ENSMUSG00000033676	Gabrb3	-0.262955	0.0212793
ENSMUSG00000047592	Nxpe5	1.51785	0.0213918
ENSMUSG00000030346	Rad51ap1	-0.343749	0.0213918
ENSMUSG00000040435	Ppp1r15a	0.304062	0.0213918
ENSMUSG00000038855	Itpkb	1.33327	0.0213918
ENSMUSG00000026494	Kif26b	0.848779	0.0214138
ENSMUSG00000001056	Nhp2	-0.358059	0.0214138
ENSMUSG00000018672	Copz2	0.556344	0.021483
ENSMUSG00000026609	Ush2a	1.0626	0.021483
ENSMUSG00000041261	Car8	1.81154	0.0215438
ENSMUSG00000020899	Pfas	-0.312639	0.0215438
ENSMUSG00000037376	Trmt6	-0.343152	0.0215438
ENSMUSG00000042678	Myo15	0.811343	0.0215438
ENSMUSG00000004961	Syt5	0.424854	0.0215438
ENSMUSG00000028560	Usp1	-0.335077	0.0216172
ENSMUSG00000037275	Gemin5	-0.260108	0.0216172
ENSMUSG00000063600	Egfem1	1.9056	0.0216193
ENSMUSG00000022702	Hira	-0.27191	0.0216193
ENSMUSG00000028035	Dnajb4	0.465192	0.0216193
ENSMUSG00000048200	Cracr2b	0.518571	0.0216193
ENSMUSG00000035890	Rnf126	0.285668	0.0216408
ENSMUSG00000009394	Syn2	-0.31569	0.0216516
ENSMUSG00000026159	Agfg1	-0.236547	0.0217634
ENSMUSG00000020974	Pole2	-0.347582	0.021832
ENSMUSG00000024900	Cpt1a	-0.273445	0.0218754
ENSMUSG00000066735	Vkorc1l1	-0.276399	0.0218754
ENSMUSG00000025153	Fasn	-0.271706	0.0218992
ENSMUSG00000034781	Gna11	-0.268673	0.0220028
ENSMUSG00000025076	Casp7	-0.416711	0.0220028
ENSMUSG00000044072	Eml6	-0.28518	0.0220028
ENSMUSG00000019731	Slc35e1	-0.431018	0.0220028
ENSMUSG00000030287	Itpr2	0.321337	0.0220366
ENSMUSG00000079008	Gm14124	-0.395832	0.0221169
ENSMUSG00000069309	Hist1h2an	-0.42788	0.0221169
ENSMUSG00000102869	2900097C17Rik	-0.253424	0.0221169
ENSMUSG00000035206	Sppl2b	-0.384374	0.0221169
ENSMUSG00000039236	Isg20	0.802046	0.0221169
ENSMUSG00000003038	Hmgn2	-0.283302	0.0221169
ENSMUSG00000031958	Ldhd	1.7801	0.0221621
ENSMUSG00000038252	Ncapd2	-0.239321	0.0221621
ENSMUSG00000040511	Pvr	0.429866	0.0221621
ENSMUSG00000020228	Helb	0.311838	0.0221621
ENSMUSG00000064326	Siva1	-0.461438	0.0221621
ENSMUSG00000093979	Gm2237	0.611961	0.0221621
ENSMUSG00000038268	Ovca2	-0.492995	0.0221621
ENSMUSG00000027752	Exosc8	-0.280962	0.0223099
ENSMUSG00000006526	Stimate	-0.438765	0.0223676
ENSMUSG00000029695	Aass	1.67457	0.0223871
ENSMUSG00000038028	Tigar	-0.361321	0.0225748
ENSMUSG00000038094	Atp13a4	1.64002	0.0226687
ENSMUSG00000040433	Zbtb38	0.312268	0.0226687
ENSMUSG00000044066	Cep68	-0.269793	0.0226687
ENSMUSG00000024683	Mrpl16	-0.427181	0.022798
ENSMUSG00000004356	Utp20	-0.303031	0.022798
ENSMUSG00000056999	Ide	-0.268773	0.022798
ENSMUSG00000030036	Mogs	-0.326264	0.0228418
ENSMUSG00000027506	Tpd52	0.352542	0.0229408
ENSMUSG00000075225	Ccdc162	0.912299	0.0229688
ENSMUSG00000028032	Papss1	0.280808	0.0230315
ENSMUSG00000042275	Pelo	-0.260679	0.0230315
ENSMUSG00000039515	Ptpa	-0.291633	0.0230315
ENSMUSG00000024378	Stard4	0.274657	0.0231927
ENSMUSG00000069267	H3c2	-0.512821	0.023213
ENSMUSG00000028128	F3	0.415747	0.0234336
ENSMUSG00000046727	Cystm1	0.358567	0.0234336
ENSMUSG00000005198	Polr2a	-0.234659	0.0234361
ENSMUSG00000029561	Oasl2	1.08902	0.0234361
ENSMUSG00000092060	Bend4	-0.244419	0.0234361
ENSMUSG00000058290	Espl1	-0.260198	0.0234456
ENSMUSG00000020549	Elac2	-0.324907	0.0234456
ENSMUSG00000022340	Sybu	0.695278	0.0234456
ENSMUSG00000032239	Rp9	0.400412	0.0234456
ENSMUSG00000022371	Col14a1	0.598471	0.0234456
ENSMUSG00000037300	Ttc13	-0.272303	0.0234456
ENSMUSG00000009070	Rsph14	1.76022	0.0235097
ENSMUSG00000026740	Dnajc1	0.268344	0.0235097
ENSMUSG00000073481	Mtarc2	0.358119	0.0235524
ENSMUSG00000048997	Atxn7l2	0.377304	0.0235524
ENSMUSG00000034926	Dhcr24	-0.261466	0.0235524
ENSMUSG00000028073	Pear1	0.831727	0.0236003
ENSMUSG00000066607	Insyn1	-0.68934	0.0237632
ENSMUSG00000041859	Mcm3	-0.320108	0.0237848
ENSMUSG00000060261	Gtf2i	-0.25271	0.0239646
ENSMUSG00000001517	Foxm1	-0.336795	0.0240057
ENSMUSG00000033088	Triobp	0.384547	0.0240057
ENSMUSG00000032625	Thsd7a	0.243631	0.0240057
ENSMUSG00000026880	Stom	0.302752	0.0240057
ENSMUSG00000057497	Fam136a	-0.363121	0.0240057
ENSMUSG00000019944	Rhobtb1	0.325789	0.0240057
ENSMUSG00000025747	Tyms	-0.397968	0.0240057
ENSMUSG00000000555	Itga5	0.517914	0.0240057
ENSMUSG00000038764	Ptpn3	-0.307211	0.0240057
ENSMUSG00000034203	Chchd4	-0.414743	0.0240057
ENSMUSG00000020135	Apc2	-0.277305	0.0241234
ENSMUSG00000106864	Gtf3c2	-0.249774	0.0241234
ENSMUSG00000022894	Adamts5	1.51121	0.0241234
ENSMUSG00000019303	Psmc3ip	-0.485683	0.0242261
ENSMUSG00000021668	Polk	0.36586	0.0244409
ENSMUSG00000022070	Bora	-0.347172	0.0244744
ENSMUSG00000024319	Vps52	-0.298867	0.0245864
ENSMUSG00000028488	Sh3gl2	1.93138	0.0246289
ENSMUSG00000055493	Epm2a	0.703629	0.024775
ENSMUSG00000008348	Ubc	0.371522	0.0248331
ENSMUSG00000078656	Vps25	-0.271222	0.0248331
ENSMUSG00000026466	Tor1aip1	-0.344317	0.0248331
ENSMUSG00000047604	Frat2	0.428493	0.0248331
ENSMUSG00000020521	Rnft1	0.338868	0.0248331
ENSMUSG00000035900	Gramd4	0.288943	0.0248331
ENSMUSG00000035158	Mitf	0.466932	0.0248331
ENSMUSG00000105145	Gm47299	0.580839	0.0249073
ENSMUSG00000008153	Clstn3	-0.432188	0.0249736
ENSMUSG00000024118	Tedc2	-0.388501	0.0250468
ENSMUSG00000021009	Ptpn21	0.342095	0.0250468
ENSMUSG00000096201	Gm10715	0.615811	0.0250584
ENSMUSG00000074030	Exoc8	-0.345925	0.0250743
ENSMUSG00000026020	Nop58	-0.324909	0.0250743
ENSMUSG00000028614	Ndc1	-0.368184	0.0252402
ENSMUSG00000031028	Tub	-0.236441	0.0252402
ENSMUSG00000029878	Dbpht2	1.95535	0.0252402
ENSMUSG00000038335	Tsr1	-0.317503	0.0253386
ENSMUSG00000030616	Sytl2	1.63687	0.0254287
ENSMUSG00000071324	Armc2	0.711923	0.0254287
ENSMUSG00000020256	Aldh1l2	0.264785	0.025479
ENSMUSG00000015659	Serac1	0.391773	0.025479
ENSMUSG00000037720	Tmem33	-0.269099	0.0255096
ENSMUSG00000055200	Sertad3	0.57004	0.0255209
ENSMUSG00000034875	Nudt19	-0.434929	0.0255425
ENSMUSG00000034591	Slc41a2	0.268027	0.0256463
ENSMUSG00000039470	Zdhhc2	-0.237408	0.0261537
ENSMUSG00000079022	Col22a1	0.31052	0.0261537
ENSMUSG00000029551	Psmg3	-0.381489	0.0261537
ENSMUSG00000056270	Prr9	0.843684	0.0262749
ENSMUSG00000006463	Zdhhc24	-0.456116	0.0263753
ENSMUSG00000063804	Lin28b	-0.284949	0.0263753
ENSMUSG00000114279	H2bc14	-0.324244	0.0265064
ENSMUSG00000021186	Fbln5	1.68549	0.0267413
ENSMUSG00000002835	Chaf1a	-0.292709	0.0267413
ENSMUSG00000020241	Col6a2	1.08456	0.0267413
ENSMUSG00000103037	Pcdhgb1	-0.281066	0.0267413
ENSMUSG00000026833	Olfm1	0.249439	0.0267972
ENSMUSG00000049521	Cdc42ep1	0.356871	0.0267977
ENSMUSG00000030255	Sspn	-0.44425	0.026821
ENSMUSG00000019889	Ptprk	1.27601	0.026835
ENSMUSG00000005045	Chd5	-0.259939	0.026954
ENSMUSG00000030604	Zfp626	-0.383119	0.026954
ENSMUSG00000035561	Aldh1b1	-0.285538	0.026954
ENSMUSG00000024151	Msh2	-0.287928	0.026954
ENSMUSG00000048058	Ldlrad3	-0.240245	0.0269681
ENSMUSG00000024155	Meiob	1.76347	0.0270434
ENSMUSG00000021281	Tnfaip2	0.44292	0.0270558
ENSMUSG00000025758	Plk4	-0.255238	0.0270558
ENSMUSG00000054934	Kcnmb4	-0.62557	0.0270558
ENSMUSG00000029126	Nsg1	-0.470164	0.0271558
ENSMUSG00000028944	Prkag2	-0.346907	0.0272012
ENSMUSG00000049516	Spty2d1	0.275967	0.0272969
ENSMUSG00000074797	Itpa	-0.367989	0.0272969
ENSMUSG00000028884	Rpa2	-0.371275	0.0273936
ENSMUSG00000028132	Tlcd4	-0.295864	0.0275229
ENSMUSG00000036053	Fmnl2	-0.217715	0.0275229
ENSMUSG00000027933	Ints3	-0.28476	0.027559
ENSMUSG00000041220	Elovl6	-0.26998	0.027559
ENSMUSG00000036095	Dgkb	1.81742	0.0276111
ENSMUSG00000024098	Twsg1	-0.257202	0.0276111
ENSMUSG00000030610	Det1	-0.375376	0.0276111
ENSMUSG00000024975	Pdcd4	0.388785	0.0279346
ENSMUSG00000032656	Marchf3	0.652546	0.0279661
ENSMUSG00000047141	Zfp654	0.259065	0.0280372
ENSMUSG00000005936	Kctd20	-0.239602	0.0280372
ENSMUSG00000042724	Map3k9	0.403115	0.0280372
ENSMUSG00000020328	Nudcd2	-0.304548	0.0280372
ENSMUSG00000034126	Pomt2	-0.296651	0.0280497
ENSMUSG00000012483	Rpa3	-0.268237	0.0280623
ENSMUSG00000065265	Gm23455	0.216847	0.0281045
ENSMUSG00000060288	Ppih	-0.438915	0.0281956
ENSMUSG00000021194	Chga	-0.230183	0.0283543
ENSMUSG00000020385	Clk4	0.252583	0.0283685
ENSMUSG00000020593	Lpin1	0.361487	0.0283685
ENSMUSG00000026782	Abi2	0.240174	0.0285851
ENSMUSG00000034595	Ppp1r18	0.277912	0.0287227
ENSMUSG00000060924	Csmd1	0.478361	0.0287227
ENSMUSG00000099583	H3c4	-0.283157	0.0288161
ENSMUSG00000017978	Cadps2	1.39462	0.0288161
ENSMUSG00000025602	Zfp202	-0.335079	0.0288161
ENSMUSG00000026192	Atic	-0.286295	0.0288161
ENSMUSG00000038860	Garnl3	-0.251779	0.0288816
ENSMUSG00000042660	Wdr55	-0.322446	0.028883
ENSMUSG00000079484	Phyhd1	0.7018	0.0289632
ENSMUSG00000028068	Iqgap3	-0.264202	0.0289632
ENSMUSG00000089704	Galnt2	-0.24832	0.0290609
ENSMUSG00000020116	Pno1	-0.347973	0.0291727
ENSMUSG00000064125	Prr36	0.714862	0.0291727
ENSMUSG00000007989	Fzd3	-0.248776	0.0291789
ENSMUSG00000026229	Psmd1	-0.250062	0.0291827
ENSMUSG00000025169	Ogfod3	-0.33854	0.0292848
ENSMUSG00000045348	Nyap1	0.454855	0.0293628
ENSMUSG00000074825	Itpripl1	0.341576	0.0293628
ENSMUSG00000059146	Ntrk3	-0.249481	0.0294418
ENSMUSG00000030609	Aen	-0.386045	0.0294418
ENSMUSG00000075229	Ccdc58	0.311911	0.0294418
ENSMUSG00000053332	Gas5	0.247271	0.0294418
ENSMUSG00000027454	Gins1	-0.392033	0.0294418
ENSMUSG00000030020	Prickle2	0.27227	0.0295109
ENSMUSG00000051359	Ncald	2.09292	0.0295109
ENSMUSG00000020257	Wdr82	-0.248955	0.02955
ENSMUSG00000078517	Emc1	-0.267201	0.02955
ENSMUSG00000041912	Tdrkh	-0.229795	0.0296078
ENSMUSG00000030316	Tamm41	-0.308163	0.0296169
ENSMUSG00000037003	Tns2	0.445777	0.0299283
ENSMUSG00000035435	Abca17	1.43388	0.0299343
ENSMUSG00000020923	Ubtf	-0.275287	0.0299343
ENSMUSG00000026694	Eef1aknmt	-0.302924	0.0299867
ENSMUSG00000110631	Gm42047	-0.341021	0.0299867
ENSMUSG00000100009	Gm7967	0.426002	0.0300106
ENSMUSG00000027326	Knl1	-0.246512	0.0300379
ENSMUSG00000021577	Sdha	-0.220087	0.0300465
ENSMUSG00000103749	Pcdhgb5	-0.296261	0.0302563
ENSMUSG00000018983	E2f2	-0.262755	0.0302563
ENSMUSG00000092329	Galnt2l	-0.242178	0.0302563
ENSMUSG00000035842	Ddx11	-0.297552	0.0302563
ENSMUSG00000025508	Rplp2	-0.427986	0.0302563
ENSMUSG00000021811	Dnajc9	-0.382713	0.0302563
ENSMUSG00000024735	Prpf19	-0.269288	0.0302563
ENSMUSG00000010601	Apol7a	0.869978	0.0302563
ENSMUSG00000032135	Mcam	0.309232	0.0302563
ENSMUSG00000020032	Nuak1	0.332756	0.0302563
ENSMUSG00000006398	Cdc20	-0.295656	0.0302563
ENSMUSG00000061979	Rcc1l	-0.324868	0.0302563
ENSMUSG00000052504	Epha3	1.73085	0.0302563
ENSMUSG00000020358	Hnrnpab	-0.250147	0.0302563
ENSMUSG00000031924	Cyb5b	-0.279172	0.0302563
ENSMUSG00000024524	Gnal	1.11596	0.0302563
ENSMUSG00000020532	Acaca	-0.243737	0.0302648
ENSMUSG00000074476	Spc24	-0.311592	0.0304743
ENSMUSG00000031386	Hcfc1	-0.240088	0.0304777
ENSMUSG00000063445	Nmral1	-0.409168	0.0305048
ENSMUSG00000002699	Lcp2	1.60328	0.0305048
ENSMUSG00000043909	Trp53bp1	-0.224323	0.0305048
ENSMUSG00000020444	Guk1	-0.284599	0.0305048
ENSMUSG00000023764	Sfi1	0.306537	0.0306717
ENSMUSG00000040249	Lrp1	0.327621	0.0308239
ENSMUSG00000078442	Ccdc105	1.91351	0.0308239
ENSMUSG00000029581	Fscn1	-0.236945	0.0308239
ENSMUSG00000027070	Lrp2	1.14162	0.030974
ENSMUSG00000033487	Fndc3a	0.237666	0.0312054
ENSMUSG00000052229	Gpr17	1.95516	0.0312714
ENSMUSG00000026062	Slc9a2	1.60029	0.0312714
ENSMUSG00000041773	Enc1	0.21769	0.0314527
ENSMUSG00000026456	Cyb5r1	0.333829	0.0314698
ENSMUSG00000026950	Neb	0.573325	0.0317067
ENSMUSG00000039640	Mrpl12	-0.317181	0.0317481
ENSMUSG00000002428	Hltf	0.238839	0.0317481
ENSMUSG00000006273	Atp6v1b2	0.218573	0.031751
ENSMUSG00000020185	E2f7	-0.287448	0.0317795
ENSMUSG00000067150	Xpo5	-0.294513	0.0317872
ENSMUSG00000075316	Scn9a	0.229354	0.0317954
ENSMUSG00000028373	Astn2	0.397098	0.0318486
ENSMUSG00000008604	Ubqln4	-0.264668	0.0319241
ENSMUSG00000056091	St3gal5	-0.304873	0.0319979
ENSMUSG00000036817	Sun1	0.240802	0.0320495
ENSMUSG00000021474	Sfxn1	-0.251767	0.0320495
ENSMUSG00000010067	Rassf1	0.284999	0.0320502
ENSMUSG00000053469	Tg	0.918414	0.0320675
ENSMUSG00000023952	Gtpbp2	0.344272	0.0320675
ENSMUSG00000059049	Frem1	0.734379	0.0320675
ENSMUSG00000026942	Traf2	-0.348635	0.0320813
ENSMUSG00000001288	Rarg	0.334047	0.0320813
ENSMUSG00000007050	Lsm2	-0.392104	0.0320813
ENSMUSG00000025964	Adam23	-0.23691	0.0320813
ENSMUSG00000078812	Eif5a	-0.263748	0.032123
ENSMUSG00000040675	Mthfd1l	0.216947	0.032123
ENSMUSG00000053436	Mapk14	-0.245358	0.032123
ENSMUSG00000029405	G3bp2	-0.239943	0.032123
ENSMUSG00000002718	Cse1l	-0.263949	0.032123
ENSMUSG00000022818	Cyp2ab1	1.52134	0.0322099
ENSMUSG00000002343	Armc6	-0.457925	0.0322099
ENSMUSG00000026655	Fam107b	0.288625	0.032225
ENSMUSG00000033400	Agl	0.360611	0.0322608
ENSMUSG00000055850	Rnf181	0.271685	0.0322877
ENSMUSG00000042508	Dmtf1	0.230803	0.0324275
ENSMUSG00000054752	Fsd1l	-0.268209	0.0324275
ENSMUSG00000069301	H2ac11	-0.382115	0.0325328
ENSMUSG00000056752	Dnah9	1.15844	0.0326707
ENSMUSG00000068267	Cenpb	-0.289901	0.0326707
ENSMUSG00000052572	Dlg2	-0.263617	0.0327302
ENSMUSG00000030161	Gabarapl1	0.316475	0.0327322
ENSMUSG00000043760	Pkhd1	0.989398	0.032759
ENSMUSG00000091945	Vmn2r114	1.93329	0.032759
ENSMUSG00000030870	Ubfd1	-0.243411	0.032759
ENSMUSG00000024012	Mtch1	-0.250474	0.0327601
ENSMUSG00000065987	Cd209b	1.88536	0.0327601
ENSMUSG00000036390	Gadd45a	0.412895	0.0327601
ENSMUSG00000097727	F630040K05Rik	0.633644	0.0328375
ENSMUSG00000016487	Ppfibp1	0.209698	0.0328375
ENSMUSG00000051396	Gm45902	-0.274035	0.0328375
ENSMUSG00000118257	9630014M24Rik	0.867281	0.0328375
ENSMUSG00000034413	Neurl1b	-0.354362	0.0329199
ENSMUSG00000028907	Utp11	0.225851	0.033242
ENSMUSG00000039934	Gsap	0.470836	0.0332651
ENSMUSG00000000171	Sdhd	-0.300685	0.0332678
ENSMUSG00000107677	Olfr316	1.82768	0.0333052
ENSMUSG00000116933	Atp5o	-0.261244	0.0333052
ENSMUSG00000068856	Sf3b4	-0.309866	0.0333052
ENSMUSG00000040086	Tnni3k	1.97545	0.033397
ENSMUSG00000016496	Cd274	0.479281	0.033397
ENSMUSG00000015619	Gata3	-0.351018	0.033397
ENSMUSG00000035027	Map2k2	-0.246656	0.033397
ENSMUSG00000062328	Rpl17	0.229997	0.033397
ENSMUSG00000019876	Pkib	1.53985	0.0334439
ENSMUSG00000026959	Grin1	-0.376984	0.0334439
ENSMUSG00000024565	Sall3	-0.287552	0.0335666
ENSMUSG00000026874	Hc	1.57477	0.0338185
ENSMUSG00000024613	Tcof1	-0.292415	0.0338537
ENSMUSG00000024743	Syt7	-0.293116	0.0338537
ENSMUSG00000021996	Esd	0.271439	0.0338537
ENSMUSG00000004460	Dnajb11	-0.266491	0.03388
ENSMUSG00000037432	Fer1l5	1.22879	0.03388
ENSMUSG00000063594	Gng8	0.52662	0.0338884
ENSMUSG00000025432	Avil	0.688975	0.0339083
ENSMUSG00000022322	Shcbp1	-0.258088	0.0339725
ENSMUSG00000020140	Lgr5	-0.32902	0.0340246
ENSMUSG00000041040	Fam117b	0.272703	0.0340246
ENSMUSG00000033721	Vav3	0.27163	0.0340324
ENSMUSG00000030256	Bhlhe41	0.616465	0.0340324
ENSMUSG00000117994	Gm5820	1.38676	0.0340324
ENSMUSG00000014606	Slc25a11	-0.30408	0.0340324
ENSMUSG00000026185	Igfbp5	-0.26488	0.0340324
ENSMUSG00000023999	Kif6	0.621101	0.0340562
ENSMUSG00000031492	Chrnb3	1.46221	0.0340562
ENSMUSG00000016921	Srsf6	-0.293351	0.0340562
ENSMUSG00000013236	Ptprs	-0.217233	0.0341644
ENSMUSG00000032356	Rasgrf1	1.25482	0.0341644
ENSMUSG00000040339	Fam102b	-0.249101	0.0341644
ENSMUSG00000025742	Prps2	-0.316849	0.0341682
ENSMUSG00000104346	Pcdhga3	-0.30057	0.0343479
ENSMUSG00000020462	Cfap36	0.252514	0.0343479
ENSMUSG00000033788	Dysf	0.343472	0.0343479
ENSMUSG00000067786	Nnat	-0.452477	0.0343479
ENSMUSG00000103897	Pcdhga8	-0.295843	0.0344515
ENSMUSG00000001642	Akr1b3	-0.266173	0.0344956
ENSMUSG00000040648	Ppip5k2	-0.23751	0.0345733
ENSMUSG00000061991	H2ac10	-0.377679	0.0346569
ENSMUSG00000112466	Gm29674	1.65252	0.0347567
ENSMUSG00000057003	Myh4	1.48435	0.0347567
ENSMUSG00000068742	Cry2	0.339226	0.0348788
ENSMUSG00000032261	Sh3bgrl2	0.411175	0.0349187
ENSMUSG00000036632	Alg5	-0.322046	0.0349493
ENSMUSG00000027395	Polr1b	-0.344399	0.0350132
ENSMUSG00000074195	Clca4b	1.85377	0.0350945
ENSMUSG00000028255	Clca1	1.59645	0.0350945
ENSMUSG00000065954	Tacc1	-0.240828	0.0350945
ENSMUSG00000057322	Rpl38	0.24493	0.0350945
ENSMUSG00000025130	P4hb	0.210461	0.0351018
ENSMUSG00000032743	D430042O09Rik	0.341094	0.0351018
ENSMUSG00000068855	H2ac20	-0.303869	0.0351018
ENSMUSG00000027323	Rad51	-0.392778	0.0351018
ENSMUSG00000036860	Mrpl55	-0.363199	0.0351018
ENSMUSG00000053841	Txlna	-0.285987	0.0351178
ENSMUSG00000052906	Ubxn8	-0.446584	0.0353219
ENSMUSG00000021730	Hcn1	1.23218	0.0353219
ENSMUSG00000087590	Epb41l4aos	0.468646	0.0353219
ENSMUSG00000031167	Rbm3	-0.275431	0.0353437
ENSMUSG00000031125	3830403N18Rik	0.31146	0.0353437
ENSMUSG00000105967	Gm47298	-0.678531	0.0354106
ENSMUSG00000020590	Snx13	0.279135	0.0354989
ENSMUSG00000038607	Gng10	-0.330209	0.0355705
ENSMUSG00000016477	E2f3	-0.320917	0.0356056
ENSMUSG00000036825	Ssx2ip	-0.272568	0.0356302
ENSMUSG00000034160	Ogt	0.265785	0.0356302
ENSMUSG00000035772	Mrps2	-0.343586	0.0357103
ENSMUSG00000041992	Rapgef5	-0.216452	0.035858
ENSMUSG00000042569	Dhrs7b	-0.305516	0.035858
ENSMUSG00000024868	Dkk1	0.207188	0.036008
ENSMUSG00000030284	Creld1	0.281297	0.036008
ENSMUSG00000031600	Vps37a	0.259954	0.0361014
ENSMUSG00000031756	Cenpn	-0.301148	0.0361188
ENSMUSG00000024887	Asah2	0.606794	0.0361188
ENSMUSG00000063455	D630045J12Rik	-0.244045	0.0362265
ENSMUSG00000009214	Mymk	1.8081	0.0362265
ENSMUSG00000022557	Bop1	-0.346662	0.0362265
ENSMUSG00000096916	Zfp850	-0.386418	0.0362518
ENSMUSG00000031645	F11	1.56476	0.0362518
ENSMUSG00000038900	Rpl12	0.217303	0.0362518
ENSMUSG00000015149	Sirt2	0.304427	0.0363505
ENSMUSG00000000125	Wnt3	0.600562	0.0363505
ENSMUSG00000026281	Dtymk	-0.303432	0.0366111
ENSMUSG00000103472	Pcdhga7	-0.293736	0.0366788
ENSMUSG00000033557	Fam20b	-0.217559	0.0367534
ENSMUSG00000060093	H4c1	-0.321097	0.0367833
ENSMUSG00000010830	Kdelr3	0.590391	0.0368675
ENSMUSG00000005470	Asf1b	-0.38341	0.0369007
ENSMUSG00000061104	Sap18b	0.751978	0.0369007
ENSMUSG00000029246	Ppat	-0.312252	0.0369007
ENSMUSG00000042428	Mgat3	0.266358	0.0369007
ENSMUSG00000040452	Cdh12	1.7212	0.0369007
ENSMUSG00000055725	Paqr3	0.39843	0.0369474
ENSMUSG00000030465	Psd3	1.24244	0.0369474
ENSMUSG00000033809	Alg3	-0.315279	0.0369474
ENSMUSG00000030770	Parva	-0.217976	0.0369474
ENSMUSG00000057335	Cep170	0.220393	0.0369474
ENSMUSG00000039323	Igfbp2	0.486439	0.0369474
ENSMUSG00000041313	Slc7a1	-0.241153	0.0369474
ENSMUSG00000050312	Nsun3	-0.442843	0.0369474
ENSMUSG00000047284	Neurl4	-0.237534	0.0369474
ENSMUSG00000006058	Snf8	-0.275096	0.0369474
ENSMUSG00000038126	Mphosph9	-0.29502	0.0369474
ENSMUSG00000028354	Fmn2	1.58432	0.0370024
ENSMUSG00000025290	Rps24	0.208134	0.0371658
ENSMUSG00000032624	Eml4	-0.223084	0.0371658
ENSMUSG00000005355	Casp14	1.68767	0.0372573
ENSMUSG00000045319	Proser2	1.71331	0.0373154
ENSMUSG00000031432	Prps1	-0.255613	0.0373154
ENSMUSG00000045664	Cdc42ep2	0.846351	0.0374681
ENSMUSG00000038685	Rtel1	-0.254033	0.0374681
ENSMUSG00000033981	Gria2	0.299279	0.0375322
ENSMUSG00000043962	Thrap3	-0.240407	0.0375535
ENSMUSG00000024165	Jpt2	-0.366411	0.0375535
ENSMUSG00000015957	Wnt11	1.07815	0.0375818
ENSMUSG00000040102	Klhl42	-0.315869	0.0375818
ENSMUSG00000031843	Mphosph6	0.27009	0.0377204
ENSMUSG00000030691	Fchsd2	-0.240204	0.0377204
ENSMUSG00000022391	Rangap1	-0.229942	0.0378247
ENSMUSG00000005299	Letm1	-0.246984	0.0379177
ENSMUSG00000053693	Mast1	-0.291954	0.0379196
ENSMUSG00000113902	Ndufb1-ps	-0.287306	0.0379238
ENSMUSG00000039089	L3mbtl3	1.39351	0.0379352
ENSMUSG00000030031	Kbtbd8	-0.367802	0.0380928
ENSMUSG00000021215	Net1	-0.268563	0.0381849
ENSMUSG00000015305	Sash1	0.267659	0.0383942
ENSMUSG00000027849	Syt6	-0.224836	0.0383942
ENSMUSG00000018846	Pank3	-0.197705	0.0384237
ENSMUSG00000022253	Nadk2	0.245388	0.038451
ENSMUSG00000028042	Zbtb7b	0.29099	0.0385059
ENSMUSG00000028394	Pole3	-0.293707	0.0385575
ENSMUSG00000102440	Pcdhga9	-0.296553	0.0385575
ENSMUSG00000074221	Zfp568	-0.291821	0.0385575
ENSMUSG00000027994	Mcub	0.323968	0.0385575
ENSMUSG00000037679	Inf2	-0.290859	0.0385575
ENSMUSG00000063681	Crb1	-0.672187	0.0385575
ENSMUSG00000034543	Morc2a	-0.227367	0.0385653
ENSMUSG00000039194	Rlbp1	1.58676	0.0385775
ENSMUSG00000041235	Chd7	-0.204726	0.0386395
ENSMUSG00000024870	Rab1b	-0.315645	0.0386487
ENSMUSG00000022718	Dgcr8	-0.302348	0.0387408
ENSMUSG00000024691	Fam111a	-0.254027	0.0387684
ENSMUSG00000026726	Cubn	0.670135	0.0387684
ENSMUSG00000047030	Spata2	-0.330697	0.0387684
ENSMUSG00000042851	Zc3h6	0.59145	0.0388101
ENSMUSG00000035704	Alg8	-0.319692	0.0388598
ENSMUSG00000002250	Ppard	0.354725	0.0388878
ENSMUSG00000034593	Myo5a	-0.188342	0.0389061
ENSMUSG00000046295	Ankle1	-0.456183	0.0389061
ENSMUSG00000094338	H2bc13	-0.366704	0.0389061
ENSMUSG00000053111	Fank1	1.69378	0.0390186
ENSMUSG00000048960	Prex2	1.25591	0.0390186
ENSMUSG00000027950	Chrnb2	-0.300261	0.0390268
ENSMUSG00000026796	Fam129b	0.240988	0.0390268
ENSMUSG00000097740	E030044B06Rik	1.82435	0.0390268
ENSMUSG00000024841	Eif1ad	-0.298941	0.0390268
ENSMUSG00000047603	Zfp235	-0.4017	0.0390733
ENSMUSG00000034118	Tpst1	-0.297186	0.0392502
ENSMUSG00000037386	Rims2	-0.212683	0.0392502
ENSMUSG00000028207	Asph	0.257266	0.0392502
ENSMUSG00000103585	Pcdhgb4	-0.282811	0.0392502
ENSMUSG00000041225	Arhgap12	0.23048	0.0392502
ENSMUSG00000015354	Pcolce2	1.90887	0.0392502
ENSMUSG00000022956	Atp5o	-0.243677	0.0392502
ENSMUSG00000029641	Rasl11a	0.335737	0.0392502
ENSMUSG00000074768	Bhmt	1.93473	0.0392502
ENSMUSG00000094002	Gm9866	1.14922	0.0392502
ENSMUSG00000021037	Ahsa1	-0.265556	0.0392502
ENSMUSG00000024940	Ltbp3	0.287451	0.0392502
ENSMUSG00000010097	Nxf1	0.233455	0.0392502
ENSMUSG00000027076	Timm10	-0.412252	0.0392502
ENSMUSG00000020471	Pold2	-0.252053	0.0392502
ENSMUSG00000003546	Klc4	0.339778	0.0392502
ENSMUSG00000056130	Ticam2	0.866487	0.0392502
ENSMUSG00000071547	Nt5dc2	-0.245726	0.0392502
ENSMUSG00000039703	Nploc4	-0.236125	0.0392502
ENSMUSG00000039043	Arpin	-0.304416	0.0394228
ENSMUSG00000053219	Raet1e	1.30073	0.0394228
ENSMUSG00000018417	Myo1b	0.243831	0.0394228
ENSMUSG00000062760	Shisal1	-0.261311	0.0394228
ENSMUSG00000031387	Renbp	0.290932	0.0394228
ENSMUSG00000102748	Pcdhgb2	-0.279412	0.0394228
ENSMUSG00000025776	Crispld1	1.70857	0.0394364
ENSMUSG00000018379	Srsf1	-0.258273	0.0395851
ENSMUSG00000002416	Ndufb2	-0.284811	0.0396405
ENSMUSG00000033419	Snap91	-0.225624	0.0396405
ENSMUSG00000022551	Cyc1	-0.293978	0.0396405
ENSMUSG00000030067	Foxp1	-0.209817	0.0396479
ENSMUSG00000069308	Hist1h2bp	-0.530552	0.0396479
ENSMUSG00000062203	Gspt1	-0.221935	0.0396479
ENSMUSG00000037089	Slc35b2	-0.324526	0.0396479
ENSMUSG00000007029	Vars	-0.206958	0.0396479
ENSMUSG00000027257	Pacsin3	0.481632	0.0396479
ENSMUSG00000004264	Phb2	-0.236887	0.0396479
ENSMUSG00000028300	C9orf72	0.32267	0.0396479
ENSMUSG00000030681	Mvp	0.305265	0.0396479
ENSMUSG00000050994	Adgb	0.915792	0.0396479
ENSMUSG00000028093	Acp6	0.381195	0.0396479
ENSMUSG00000004952	Rasa4	0.580051	0.0396479
ENSMUSG00000025507	Pidd1	-0.436521	0.0396479
ENSMUSG00000013701	Timm23	-0.298558	0.0396479
ENSMUSG00000061024	Rrs1	-0.290294	0.0397416
ENSMUSG00000019428	Fkbp8	-0.277985	0.0397416
ENSMUSG00000027650	Tti1	-0.280418	0.0397416
ENSMUSG00000029797	Sspo	0.3578	0.0397416
ENSMUSG00000035459	Stab2	1.0306	0.0397416
ENSMUSG00000027997	Casp6	0.43704	0.0397416
ENSMUSG00000045639	Zfp629	-0.255533	0.0397999
ENSMUSG00000017188	Coa3	-0.345459	0.0397999
ENSMUSG00000060798	Intu	0.281647	0.0398258
ENSMUSG00000031672	Got2	-0.200215	0.0398258
ENSMUSG00000033933	Vhl	0.308907	0.0398258
ENSMUSG00000026127	Imp4	-0.28566	0.0398258
ENSMUSG00000022360	Atad2	-0.251808	0.0398258
ENSMUSG00000026107	Nabp1	0.223614	0.0398258
ENSMUSG00000030737	Slco2b1	0.608801	0.0398258
ENSMUSG00000006651	Aplp1	0.300618	0.0398258
ENSMUSG00000021250	Fos	0.557139	0.0398258
ENSMUSG00000021948	Prkcd	0.273421	0.0400332
ENSMUSG00000020000	Moxd1	2.08941	0.040064
ENSMUSG00000036504	Phpt1	-0.342689	0.040064
ENSMUSG00000102918	Pcdhgc3	-0.229476	0.040093
ENSMUSG00000020333	Acsl6	-0.266067	0.040093
ENSMUSG00000018830	Myh11	1.06676	0.0401673
ENSMUSG00000027663	Zmat3	-0.236847	0.0402153
ENSMUSG00000028016	Ints12	0.289662	0.0402153
ENSMUSG00000022704	Qtrt2	-0.270749	0.0402153
ENSMUSG00000039384	Dusp10	0.397387	0.0402325
ENSMUSG00000038374	Rbm8a	-0.216928	0.0402325
ENSMUSG00000018909	Arrb1	0.242059	0.0403331
ENSMUSG00000002083	Bbc3	0.549724	0.0403331
ENSMUSG00000026043	Col3a1	1.05228	0.0403331
ENSMUSG00000018362	Kpna2	-0.251256	0.0405494
ENSMUSG00000036327	Qsox2	-0.216202	0.0405494
ENSMUSG00000035941	Ibtk	-0.243461	0.0405494
ENSMUSG00000040466	Blvrb	0.53853	0.0405494
ENSMUSG00000022427	Tomm22	-0.238575	0.0405494
ENSMUSG00000030525	Chrna7	-0.433489	0.0405494
ENSMUSG00000029275	Gfi1	0.656288	0.0407466
ENSMUSG00000028328	Tmod1	0.291728	0.0407535
ENSMUSG00000004500	Zfp324	-0.382788	0.0407535
ENSMUSG00000090576	Gm17055	1.60031	0.040756
ENSMUSG00000017677	Wsb1	0.247348	0.0408589
ENSMUSG00000088835	Gm23547	0.25917	0.040901
ENSMUSG00000026974	Zmynd19	-0.323098	0.040901
ENSMUSG00000054074	Skida1	-0.346507	0.0409485
ENSMUSG00000032113	Chek1	-0.344122	0.0409818
ENSMUSG00000042460	C1galt1	-0.318233	0.0409818
ENSMUSG00000000605	Clcn4	-0.24956	0.0409818
ENSMUSG00000097194	9330175E14Rik	1.73729	0.0410714
ENSMUSG00000022476	Polr3h	-0.303494	0.0411304
ENSMUSG00000037361	Sf3b6	-0.265335	0.0411338
ENSMUSG00000056220	Pla2g4a	1.71559	0.0412037
ENSMUSG00000037461	Ints7	-0.208517	0.0412037
ENSMUSG00000029467	Atp2a2	-0.22249	0.0412447
ENSMUSG00000044786	Zfp36	0.517013	0.0413146
ENSMUSG00000038482	Tfdp1	-0.237018	0.0413821
ENSMUSG00000026623	Lpgat1	-0.224444	0.0413821
ENSMUSG00000041431	Ccnb1	-0.215786	0.0413982
ENSMUSG00000019297	Nop9	-0.307415	0.0413982
ENSMUSG00000006010	Odr4	0.23092	0.0413982
ENSMUSG00000026858	Miga2	-0.389421	0.0413982
ENSMUSG00000056501	Cebpb	0.322867	0.0413982
ENSMUSG00000002068	Ccne1	-0.280704	0.0413982
ENSMUSG00000041658	Rragb	-0.332958	0.0413982
ENSMUSG00000022139	Mbnl2	0.220753	0.0413982
ENSMUSG00000025872	Thoc3	-0.303543	0.041571
ENSMUSG00000034891	Sncb	0.404982	0.0416144
ENSMUSG00000096002	Vmn2r53	1.2218	0.0416508
ENSMUSG00000037958	Nsrp1	0.325269	0.0417073
ENSMUSG00000033970	Rfc3	-0.289686	0.0417073
ENSMUSG00000028885	Smpdl3b	-0.296418	0.0417073
ENSMUSG00000016319	Slc25a5	-0.240097	0.0417073
ENSMUSG00000062519	Zfp398	-0.276746	0.0417073
ENSMUSG00000024268	Celf4	0.252131	0.0417073
ENSMUSG00000028018	Gstcd	-0.280074	0.0417338
ENSMUSG00000053801	Grwd1	-0.373602	0.0417416
ENSMUSG00000068747	Sort1	-0.218213	0.0419409
ENSMUSG00000002496	Tsc2	-0.241103	0.0419792
ENSMUSG00000035131	Brinp3	1.78302	0.0419792
ENSMUSG00000016200	Syt14	0.204175	0.042013
ENSMUSG00000021684	Pde8b	1.23279	0.0422254
ENSMUSG00000030376	Slc8a2	-0.42895	0.0422254
ENSMUSG00000038811	Gngt2	1.11781	0.0422254
ENSMUSG00000038059	Smim3	0.48621	0.0422493
ENSMUSG00000063564	Col23a1	0.826483	0.0422588
ENSMUSG00000039377	Hlx	0.325136	0.0422588
ENSMUSG00000102428	Pcdhga12	-0.290155	0.0422588
ENSMUSG00000017286	Glod4	-0.262805	0.0422923
ENSMUSG00000078652	Psme3	-0.247618	0.0423258
ENSMUSG00000101678	Gm29609	-0.229889	0.0424451
ENSMUSG00000050936	Gm42743	-0.34533	0.0424493
ENSMUSG00000117406	Ntn3	-0.375389	0.0424974
ENSMUSG00000036932	Aifm1	-0.272595	0.0425022
ENSMUSG00000052407	Ccdc171	0.681715	0.0425103
ENSMUSG00000020089	Ppa1	-0.254764	0.0425103
ENSMUSG00000049580	Tsku	0.519673	0.0426756
ENSMUSG00000050957	Insl6	0.948546	0.0426756
ENSMUSG00000028967	Errfi1	0.325504	0.0426756
ENSMUSG00000103332	Pcdhga2	-0.288986	0.0426947
ENSMUSG00000023909	Paqr4	-0.408229	0.0428713
ENSMUSG00000023047	Amhr2	0.627256	0.0428713
ENSMUSG00000041028	Ghitm	0.257398	0.0428713
ENSMUSG00000022841	Ap2m1	-0.198208	0.0428713
ENSMUSG00000034584	Exph5	1.6952	0.0428713
ENSMUSG00000037996	Slc24a2	-0.253198	0.0428713
ENSMUSG00000045515	Pou3f3	1.12268	0.0429855
ENSMUSG00000057863	Rpl36	0.21968	0.0429855
ENSMUSG00000021070	Bdkrb2	0.26393	0.0430808
ENSMUSG00000097311	Gm26871	-0.385091	0.0430808
ENSMUSG00000034205	Loxl2	0.212283	0.043338
ENSMUSG00000040219	Ttc12	0.613367	0.0433704
ENSMUSG00000078931	Pdf	-0.470934	0.0433704
ENSMUSG00000035064	Eef2k	0.2599	0.0437734
ENSMUSG00000002006	Pdzd4	-0.261439	0.0437912
ENSMUSG00000047613	A430005L14Rik	-0.247702	0.0437912
ENSMUSG00000045180	Shroom2	1.67118	0.0437949
ENSMUSG00000038827	Abitram	-0.323522	0.0439744
ENSMUSG00000032338	Hcn4	-0.425774	0.0439744
ENSMUSG00000040383	Aqr	-0.224449	0.0439744
ENSMUSG00000103793	Pcdhga6	-0.282633	0.0440249
ENSMUSG00000026037	Orc2	-0.353816	0.0440573
ENSMUSG00000031886	Ces2e	1.75429	0.0440731
ENSMUSG00000029762	Akr1b8	0.302067	0.044145
ENSMUSG00000035168	Tanc1	0.234642	0.0441467
ENSMUSG00000024143	Rhoq	0.294594	0.0441467
ENSMUSG00000020087	Tysnd1	-0.284322	0.0442574
ENSMUSG00000003813	Rad23a	-0.226679	0.0442574
ENSMUSG00000044502	Bod1	-0.258504	0.0443186
ENSMUSG00000050102	Vmn1r235	1.59545	0.044369
ENSMUSG00000036990	Otud4	-0.215586	0.0443853
ENSMUSG00000032026	Rexo2	-0.317255	0.0443853
ENSMUSG00000030275	Etnk1	-0.214536	0.0443853
ENSMUSG00000092345	Gm20503	-0.305585	0.0443853
ENSMUSG00000028613	Lrp8	-0.219889	0.0445495
ENSMUSG00000031688	Pou4f2	0.42616	0.0445658
ENSMUSG00000072663	Spef2	1.09215	0.0445815
ENSMUSG00000020689	Itgb3	0.407802	0.0446517
ENSMUSG00000021671	Poc5	-0.264687	0.0446783
ENSMUSG00000029554	Mad1l1	-0.244539	0.0446783
ENSMUSG00000018395	Kif3a	0.241795	0.0447563
ENSMUSG00000003308	Keap1	-0.249541	0.0447575
ENSMUSG00000079652	Fam71f2	1.53324	0.0447842
ENSMUSG00000037601	Nme1	-0.280792	0.0448004
ENSMUSG00000028292	Rars2	-0.272842	0.0448671
ENSMUSG00000102543	Pcdhgc5	-0.268673	0.0449173
ENSMUSG00000031826	Usp10	-0.210399	0.0449892
ENSMUSG00000091387	Gcnt4	-0.384614	0.0449892
ENSMUSG00000031634	Ufsp2	0.228682	0.0449912
ENSMUSG00000025956	Mettl21a	0.391648	0.0449912
ENSMUSG00000093042	Mir3109	1.62886	0.0452462
ENSMUSG00000066197	Gpr139	1.78901	0.0453816
ENSMUSG00000029217	Tec	0.666092	0.0453816
ENSMUSG00000033705	Stard9	0.343613	0.0453816
ENSMUSG00000053898	Ech1	0.293484	0.0454954
ENSMUSG00000036875	Dna2	-0.269318	0.0454954
ENSMUSG00000041841	Rpl37	0.1814	0.045637
ENSMUSG00000060988	Galnt13	1.51838	0.045637
ENSMUSG00000023018	Smarcd1	-0.223695	0.045637
ENSMUSG00000020238	Ncln	-0.26114	0.045637
ENSMUSG00000029120	Ppp2r2c	-0.236236	0.0456608
ENSMUSG00000030077	Chl1	1.33666	0.0459906
ENSMUSG00000025580	Eif4a3	-0.236744	0.046129
ENSMUSG00000039041	Adrm1	-0.301038	0.0461713
ENSMUSG00000005566	Trim28	-0.220261	0.0462184
ENSMUSG00000028173	Wls	0.534542	0.0462954
ENSMUSG00000001741	Il16	1.49156	0.046324
ENSMUSG00000031824	6430548M08Rik	-0.29976	0.046324
ENSMUSG00000030717	Nupr1	0.237778	0.0464294
ENSMUSG00000030107	Usp18	1.14951	0.0464294
ENSMUSG00000022324	Matn2	1.11896	0.0464294
ENSMUSG00000020349	Ppp2ca	-0.213348	0.0464294
ENSMUSG00000025980	Hspd1	-0.219586	0.0464294
ENSMUSG00000103144	Pcdhga1	-0.279653	0.0464294
ENSMUSG00000029068	Ccnl2	0.259736	0.0464294
ENSMUSG00000036330	Slc18a1	0.965766	0.0464591
ENSMUSG00000006818	Sod2	-0.244098	0.0464591
ENSMUSG00000061904	Slc25a3	-0.199146	0.0464591
ENSMUSG00000030869	Ndufab1	-0.229809	0.0464591
ENSMUSG00000031697	Orc6	-0.313461	0.0464591
ENSMUSG00000024197	Plin3	0.293612	0.0465121
ENSMUSG00000096822	Olfr344	1.5144	0.0465339
ENSMUSG00000020893	Per1	0.49708	0.0465576
ENSMUSG00000057554	Lgals8	0.287821	0.0465576
ENSMUSG00000025790	Slco3a1	-0.221797	0.0465576
ENSMUSG00000053004	Hrh1	0.431726	0.0466343
ENSMUSG00000022698	Naa50	-0.226113	0.0466343
ENSMUSG00000093645	Gm23187	-0.326768	0.046716
ENSMUSG00000021868	Ppif	-0.298802	0.0467813
ENSMUSG00000010205	Raver1	-0.25095	0.0470052
ENSMUSG00000017999	Ddx27	-0.213126	0.04705
ENSMUSG00000036091	Hyal3	0.626635	0.047151
ENSMUSG00000017167	Cntnap1	-0.263784	0.0472228
ENSMUSG00000001507	Itga3	0.311366	0.0472228
ENSMUSG00000036167	Pphln1	-0.232936	0.0472228
ENSMUSG00000105827	H2bc18	-0.337082	0.0472228
ENSMUSG00000037313	Tacc3	-0.225376	0.0472964
ENSMUSG00000023945	Slc5a7	1.64231	0.0474179
ENSMUSG00000079629	Rhox2g	0.314902	0.0475039
ENSMUSG00000047388	Atmin	-0.228957	0.0475039
ENSMUSG00000010277	2610507B11Rik	-0.193997	0.0476316
ENSMUSG00000046791	Riox1	-0.386915	0.0476572
ENSMUSG00000038909	Kat7	-0.209516	0.047706
ENSMUSG00000023931	Efhb	1.33381	0.0477735
ENSMUSG00000033767	Tmem131l	-0.226852	0.0477735
ENSMUSG00000054717	Hmgb2	-0.228285	0.0479083
ENSMUSG00000017721	Pigt	-0.210183	0.0479777
ENSMUSG00000114832	Gm21388	1.52336	0.0479777
ENSMUSG00000059995	Atxn7l3	-0.269829	0.0480634
ENSMUSG00000024472	Dcp2	-0.230651	0.0480634
ENSMUSG00000051367	Six1	1.48873	0.0480634
ENSMUSG00000047583	Tyw3	-0.373409	0.0481632
ENSMUSG00000030272	Camk1	0.281667	0.0482626
ENSMUSG00000039000	Ube3c	-0.217179	0.0482776
ENSMUSG00000022629	Kif21a	1.28902	0.0482776
ENSMUSG00000024312	Wdr46	-0.273528	0.0483566
ENSMUSG00000030123	Plxnd1	0.277202	0.048422
ENSMUSG00000057388	Mrpl18	-0.296525	0.048422
ENSMUSG00000034224	Slc38a8	1.17803	0.0486934
ENSMUSG00000031772	Cntnap4	1.30745	0.0486934
ENSMUSG00000047407	Tgif1	0.299181	0.0486934
ENSMUSG00000037058	Paip2	0.212781	0.0486934
ENSMUSG00000072812	Ahnak2	0.641399	0.0486934
ENSMUSG00000042594	Sh2b3	0.272631	0.0489765
ENSMUSG00000055480	Zfp458	-0.339255	0.0489765
ENSMUSG00000054263	Lifr	1.34727	0.0489765
ENSMUSG00000046005	D830044D21Rik	0.728355	0.0489765
ENSMUSG00000001473	Tubb6	0.227451	0.0489765
ENSMUSG00000058056	Palld	-0.311742	0.049087
ENSMUSG00000069265	H3c1	-0.312168	0.049087
ENSMUSG00000018341	Il12rb2	1.50798	0.049087
ENSMUSG00000032515	Csrnp1	0.537058	0.049087
ENSMUSG00000032688	Malt1	0.708137	0.049087
ENSMUSG00000022503	Nubp1	-0.2996	0.049087
ENSMUSG00000023048	Prr13	0.324363	0.0491003
ENSMUSG00000058135	Gstm1	0.414656	0.0491003
ENSMUSG00000030978	Rrm1	-0.225362	0.0493867
ENSMUSG00000071379	Hpcal1	0.467197	0.0493867
ENSMUSG00000116930	Gm49711	0.279683	0.0493867
ENSMUSG00000062190	Lancl2	-0.243327	0.0494261
ENSMUSG00000021268	Meg3	0.61132	0.0495708
ENSMUSG00000019214	Chtf18	-0.316955	0.0496923
ENSMUSG00000022451	Twf1	-0.211368	0.0497188
ENSMUSG00000033629	Hacd3	-0.240887	0.0497188
ENSMUSG00000029769	Ccdc136	0.23737	0.0497832
ENSMUSG00000040264	Gbp2b	1.69262	0.0497832
ENSMUSG00000043733	Ptpn11	-0.20741	0.0498169
ENSMUSG00000020014	Cfap54	0.668223	0.0498308
ENSMUSG00000024764	Naa40	-0.287933	0.0498308
ENSMUSG00000003604	Aven	-0.368825	0.0498308
ENSMUSG00000002102	Psmc3	-0.22503	0.0498308
