# Supplementary material for: Convergent biological pathways underlying the Kallmann syndrome-linked genes Hs6st1 and Fgfr1
Source: Hum Mol Genet. 2022 Jul 28;31(24):4207–16. doi: 10.1093/hmg/ddac172 (PMC9759331; doi:10.1093/hmg/ddac172)
Supplement: Moon_Table_S2_ddac172 [file moon_table_s2_ddac172.xlsx]

## Sheet: Table S2 siFgfr1 DEGs
Ensembl ID	Gene symbol	log2(fold change): KD/Ctrl	FDR
ENSMUSG00000022037	Clu	1.76169	9.72764e-10
ENSMUSG00000020205	Phlda1	1.03444	1.07585e-07
ENSMUSG00000029334	Prkg2	1.9419	5.72766e-07
ENSMUSG00000022419	Deptor	0.877533	5.72766e-07
ENSMUSG00000023064	Sncg	1.35643	5.72766e-07
ENSMUSG00000001507	Itga3	0.926729	5.72766e-07
ENSMUSG00000001025	S100a6	0.939891	5.72766e-07
ENSMUSG00000027611	Procr	1.329	5.92983e-07
ENSMUSG00000114432	Gm49391	1.21637	5.92983e-07
ENSMUSG00000018593	Sparc	1.10694	5.92983e-07
ENSMUSG00000015533	Itga2	1.40507	6.00243e-07
ENSMUSG00000038608	Dock10	0.772811	6.00243e-07
ENSMUSG00000068699	Flnc	0.859296	6.00243e-07
ENSMUSG00000075316	Scn9a	0.6514	6.00243e-07
ENSMUSG00000030681	Mvp	0.994456	6.00243e-07
ENSMUSG00000027712	Anxa5	0.877093	6.00243e-07
ENSMUSG00000052920	Prkg1	1.23491	6.00243e-07
ENSMUSG00000044258	Ctla2a	1.17557	6.34483e-07
ENSMUSG00000039031	Arhgap18	1.10491	6.84756e-07
ENSMUSG00000030605	Mfge8	1.21225	8.43222e-07
ENSMUSG00000047250	Ptgs1	1.31826	8.43222e-07
ENSMUSG00000029092	D5Ertd615e	1.90889	8.43222e-07
ENSMUSG00000029761	Cald1	0.675009	9.35927e-07
ENSMUSG00000045954	Cavin2	0.740456	9.56828e-07
ENSMUSG00000110040	Gm49369	0.728818	9.56828e-07
ENSMUSG00000028378	Ptgr1	1.49128	1.1747e-06
ENSMUSG00000007891	Ctsd	0.699319	1.1747e-06
ENSMUSG00000027907	S100a11	2.11541	1.1747e-06
ENSMUSG00000105402	Gm3716	1.22455	1.1747e-06
ENSMUSG00000000631	Myo18a	0.608499	1.1747e-06
ENSMUSG00000025328	Padi3	1.2051	1.1747e-06
ENSMUSG00000049539	H1f1	-1.13439	1.1747e-06
ENSMUSG00000005397	Nid1	1.33623	1.22229e-06
ENSMUSG00000040433	Zbtb38	0.644522	1.25212e-06
ENSMUSG00000015829	Tnr	1.18264	1.25212e-06
ENSMUSG00000022816	Fstl1	0.799103	1.2999e-06
ENSMUSG00000036585	Fgf1	1.11929	1.34181e-06
ENSMUSG00000021939	Ctsb	0.660807	1.34466e-06
ENSMUSG00000032735	Ablim3	1.2077	1.34466e-06
ENSMUSG00000020689	Itgb3	1.35253	1.49473e-06
ENSMUSG00000020641	Rsad2	1.46317	1.70755e-06
ENSMUSG00000026956	Uap1l1	0.987287	1.81711e-06
ENSMUSG00000014846	Tppp3	0.785243	1.86198e-06
ENSMUSG00000072812	Ahnak2	1.63949	1.86198e-06
ENSMUSG00000025810	Nrp1	-0.79534	2.14019e-06
ENSMUSG00000068220	Lgals1	0.744666	2.24703e-06
ENSMUSG00000058773	H1f5	-0.736157	2.37608e-06
ENSMUSG00000030137	Tuba8	0.794765	2.61124e-06
ENSMUSG00000035692	Isg15	1.35301	2.65528e-06
ENSMUSG00000025348	Itga7	1.09918	2.67575e-06
ENSMUSG00000028035	Dnajb4	0.991122	3.87783e-06
ENSMUSG00000024593	Megf10	1.18599	4.20272e-06
ENSMUSG00000027803	Wwtr1	1.01506	4.50387e-06
ENSMUSG00000027520	Zdbf2	-0.580687	4.77424e-06
ENSMUSG00000022090	Pdlim2	1.01139	4.77851e-06
ENSMUSG00000041895	Wipi1	0.693437	4.83547e-06
ENSMUSG00000031530	Dusp4	0.824378	5.02573e-06
ENSMUSG00000004044	Cavin1	1.23868	5.146e-06
ENSMUSG00000021477	Ctsl	0.569053	5.18769e-06
ENSMUSG00000030272	Camk1	0.708209	5.18769e-06
ENSMUSG00000049409	Prokr1	0.879565	5.33081e-06
ENSMUSG00000071369	Map3k5	0.641839	5.46907e-06
ENSMUSG00000022044	Stmn4	1.00707	5.46907e-06
ENSMUSG00000001552	Jup	0.702523	5.46907e-06
ENSMUSG00000038811	Gngt2	2.21682	5.60761e-06
ENSMUSG00000017861	Mybl2	-0.655947	5.79788e-06
ENSMUSG00000059146	Ntrk3	-0.550858	5.82183e-06
ENSMUSG00000004952	Rasa4	1.1228	5.93298e-06
ENSMUSG00000029994	Anxa4	1.02377	6.04356e-06
ENSMUSG00000024610	Cd74	0.97934	6.49942e-06
ENSMUSG00000021903	Galnt15	1.53487	6.49942e-06
ENSMUSG00000026879	Gsn	0.855984	6.57085e-06
ENSMUSG00000031278	Acsl4	0.590412	6.90875e-06
ENSMUSG00000025002	Cyp2c55	0.699948	6.90875e-06
ENSMUSG00000026880	Stom	0.692814	7.13688e-06
ENSMUSG00000022479	Vdr	0.873759	7.13688e-06
ENSMUSG00000053801	Grwd1	-0.764977	7.64967e-06
ENSMUSG00000031785	Adgrg1	1.18981	7.66423e-06
ENSMUSG00000031207	Msn	0.531021	7.66423e-06
ENSMUSG00000024565	Sall3	-0.579466	7.66423e-06
ENSMUSG00000026471	Mr1	1.23252	7.66423e-06
ENSMUSG00000001435	Col18a1	1.10505	7.66423e-06
ENSMUSG00000040043	Rbms2	0.821217	7.66423e-06
ENSMUSG00000023249	Parp3	0.874785	7.66423e-06
ENSMUSG00000036964	Trim17	-0.506065	7.66423e-06
ENSMUSG00000031538	Plat	1.05991	7.80268e-06
ENSMUSG00000032303	Chrna3	-0.636741	7.80268e-06
ENSMUSG00000015243	Abca1	0.904111	7.80268e-06
ENSMUSG00000058135	Gstm1	1.01329	8.06398e-06
ENSMUSG00000030161	Gabarapl1	0.639487	8.08734e-06
ENSMUSG00000024990	Rbp4	0.816803	8.08734e-06
ENSMUSG00000028751	Pla2g2e	1.26732	8.08755e-06
ENSMUSG00000020758	Itgb4	1.11593	8.08755e-06
ENSMUSG00000040466	Blvrb	0.97783	8.14785e-06
ENSMUSG00000022371	Col14a1	1.14955	8.14785e-06
ENSMUSG00000034708	Grn	0.560636	8.35165e-06
ENSMUSG00000052131	Akr1b7	1.32908	8.38813e-06
ENSMUSG00000020473	Aebp1	0.587939	8.44771e-06
ENSMUSG00000027215	Cd82	1.17059	8.89071e-06
ENSMUSG00000030208	Emp1	0.757113	8.96618e-06
ENSMUSG00000019960	Dusp6	0.580479	9.10285e-06
ENSMUSG00000026509	Capn2	0.522963	9.51491e-06
ENSMUSG00000078851	H2aw	-0.488783	1.00248e-05
ENSMUSG00000041959	S100a10	0.532206	1.02244e-05
ENSMUSG00000023805	Synj2	0.591151	1.03153e-05
ENSMUSG00000030220	Arhgdib	1.19801	1.03153e-05
ENSMUSG00000048612	Myof	1.57609	1.05774e-05
ENSMUSG00000029070	Mxra8	0.703567	1.18106e-05
ENSMUSG00000039994	Timeless	-0.685665	1.22951e-05
ENSMUSG00000031502	Col4a1	0.500004	1.23611e-05
ENSMUSG00000019828	Grm1	0.668501	1.23611e-05
ENSMUSG00000044734	Serpinb1a	2.90774	1.24695e-05
ENSMUSG00000024097	Srsf7	-0.475133	1.25498e-05
ENSMUSG00000000078	Klf6	0.476055	1.28493e-05
ENSMUSG00000096054	Syne1	0.589022	1.28635e-05
ENSMUSG00000076441	Ass1	0.713333	1.33547e-05
ENSMUSG00000021242	Npc2	0.693644	1.33547e-05
ENSMUSG00000067242	Lgi1	0.907918	1.33547e-05
ENSMUSG00000024590	Lmnb1	-0.556561	1.35775e-05
ENSMUSG00000040528	Milr1	0.735562	1.38364e-05
ENSMUSG00000026728	Vim	0.586447	1.38364e-05
ENSMUSG00000025268	Maged2	0.580269	1.38364e-05
ENSMUSG00000005481	Ddx39	-0.497433	1.47536e-05
ENSMUSG00000030554	Synm	0.520519	1.48951e-05
ENSMUSG00000022565	Plec	0.475134	1.5984e-05
ENSMUSG00000034164	Emid1	0.687029	1.61221e-05
ENSMUSG00000031558	Slit2	-0.507966	1.61221e-05
ENSMUSG00000022887	Masp1	0.789373	1.61221e-05
ENSMUSG00000040204	Pclaf	-0.564421	1.63228e-05
ENSMUSG00000030067	Foxp1	-0.47783	1.63738e-05
ENSMUSG00000030824	Nucb1	0.475985	1.64915e-05
ENSMUSG00000029838	Ptn	0.430978	1.6709e-05
ENSMUSG00000005566	Trim28	-0.430842	1.6709e-05
ENSMUSG00000019947	Arid5b	0.574128	1.71288e-05
ENSMUSG00000006219	Fblim1	1.01268	1.72466e-05
ENSMUSG00000041556	Fbxo2	0.854365	1.76522e-05
ENSMUSG00000049775	Tmsb4x	0.583828	1.76522e-05
ENSMUSG00000079022	Col22a1	0.580062	1.77337e-05
ENSMUSG00000046223	Plaur	0.630995	1.77495e-05
ENSMUSG00000001119	Col6a1	1.12339	1.78822e-05
ENSMUSG00000029638	Glcci1	-0.564352	1.78822e-05
ENSMUSG00000055447	Cd47	0.608508	1.78822e-05
ENSMUSG00000000567	Sox9	0.565264	1.84489e-05
ENSMUSG00000005410	Mcm5	-0.661794	1.84489e-05
ENSMUSG00000002228	Ppm1j	1.61795	1.84489e-05
ENSMUSG00000031028	Tub	-0.443834	1.86437e-05
ENSMUSG00000057346	Apol9a	1.2667	1.90911e-05
ENSMUSG00000001288	Rarg	0.675071	1.90911e-05
ENSMUSG00000046718	Bst2	0.497761	1.90911e-05
ENSMUSG00000025647	Shisa5	0.553376	1.90911e-05
ENSMUSG00000042258	Isl1	-0.479125	1.91296e-05
ENSMUSG00000037820	Tgm2	0.992733	1.9772e-05
ENSMUSG00000026037	Orc2	-0.550345	2.01242e-05
ENSMUSG00000024868	Dkk1	0.392628	2.01242e-05
ENSMUSG00000000555	Itga5	0.841457	2.04431e-05
ENSMUSG00000071547	Nt5dc2	-0.407701	2.14784e-05
ENSMUSG00000116429	Ddit3	0.707319	2.15299e-05
ENSMUSG00000004698	Hdac9	0.488562	2.15309e-05
ENSMUSG00000054074	Skida1	-0.638826	2.1908e-05
ENSMUSG00000094411	Snord16a	-0.728575	2.19859e-05
ENSMUSG00000117081	Gm49948	0.725456	2.19859e-05
ENSMUSG00000025283	Sat1	0.84163	2.19859e-05
ENSMUSG00000037370	Enpp1	0.568505	2.24912e-05
ENSMUSG00000030530	Furin	0.465721	2.24912e-05
ENSMUSG00000090223	Pcp4	0.720662	2.27843e-05
ENSMUSG00000052565	H1f3	-0.627048	2.27843e-05
ENSMUSG00000034120	Srsf2	-0.578077	2.31562e-05
ENSMUSG00000013629	Cad	-0.511552	2.32557e-05
ENSMUSG00000019773	Fbxo5	-0.496465	2.32557e-05
ENSMUSG00000021614	Vcan	0.551863	2.33007e-05
ENSMUSG00000023046	Igfbp6	0.736813	2.33185e-05
ENSMUSG00000028822	Tmem50a	0.478897	2.33185e-05
ENSMUSG00000001517	Foxm1	-0.59862	2.34939e-05
ENSMUSG00000026796	Fam129b	0.456369	2.42166e-05
ENSMUSG00000029561	Oasl2	1.76016	2.42557e-05
ENSMUSG00000057554	Lgals8	0.611916	2.49962e-05
ENSMUSG00000038560	Sp6	0.609631	2.53491e-05
ENSMUSG00000034926	Dhcr24	-0.453633	2.53491e-05
ENSMUSG00000025747	Tyms	-0.630971	2.57188e-05
ENSMUSG00000031167	Rbm3	-0.465883	2.58377e-05
ENSMUSG00000027849	Syt6	-0.554079	2.62501e-05
ENSMUSG00000002233	Rhoc	0.586516	2.64959e-05
ENSMUSG00000028104	Polr3gl	0.868882	2.70324e-05
ENSMUSG00000039131	Gipc2	0.69989	2.73108e-05
ENSMUSG00000028163	Nfkb1	-0.493107	2.74821e-05
ENSMUSG00000039103	Nexn	0.884679	2.75256e-05
ENSMUSG00000028559	Osbpl9	0.463524	2.75256e-05
ENSMUSG00000026519	Tmem63a	0.945941	2.75256e-05
ENSMUSG00000023048	Prr13	0.682574	2.88137e-05
ENSMUSG00000026479	Lamc2	0.858805	2.91427e-05
ENSMUSG00000029730	Mcm7	-0.499664	2.91427e-05
ENSMUSG00000031803	B3gnt3	1.48952	2.91427e-05
ENSMUSG00000106864	Gtf3c2	-0.461243	2.91427e-05
ENSMUSG00000031822	Gse1	-0.465608	2.9196e-05
ENSMUSG00000056427	Slit3	-0.511859	2.9196e-05
ENSMUSG00000026463	Atp2b4	0.56881	2.9196e-05
ENSMUSG00000059714	Flot1	0.512376	2.92963e-05
ENSMUSG00000028673	Fuca1	0.456486	2.95e-05
ENSMUSG00000018974	Sart3	-0.417846	3.00311e-05
ENSMUSG00000058550	Dppa4	1.30302	3.03083e-05
ENSMUSG00000061436	Hipk2	-0.550487	3.08724e-05
ENSMUSG00000025408	Ddit3	0.70618	3.08724e-05
ENSMUSG00000040811	Eml2	1.26872	3.09473e-05
ENSMUSG00000024642	Tle4	-0.49016	3.09473e-05
ENSMUSG00000030761	Myo7a	0.591544	3.0973e-05
ENSMUSG00000020251	Glt8d2	0.982142	3.27232e-05
ENSMUSG00000020717	Pecam1	1.21116	3.27232e-05
ENSMUSG00000025855	Prkar1b	0.467078	3.27232e-05
ENSMUSG00000053580	Tanc2	-0.380418	3.27232e-05
ENSMUSG00000021707	Dhfr	-0.478004	3.27232e-05
ENSMUSG00000028494	Plin2	0.637622	3.27632e-05
ENSMUSG00000037411	Serpine1	1.32678	3.33125e-05
ENSMUSG00000033032	Afap1l1	0.869189	3.36217e-05
ENSMUSG00000025351	Cd63	0.438865	3.40311e-05
ENSMUSG00000020143	Dock2	0.456243	3.44858e-05
ENSMUSG00000031387	Renbp	0.568387	3.59648e-05
ENSMUSG00000026109	Tmeff2	0.526249	3.6101e-05
ENSMUSG00000040260	Daam2	0.589629	3.69769e-05
ENSMUSG00000026974	Zmynd19	-0.497258	3.70294e-05
ENSMUSG00000016559	H3f3b	-0.439357	3.7832e-05
ENSMUSG00000038648	Creb3l2	0.435466	3.87524e-05
ENSMUSG00000087187	Gm13431	1.22453	4.06048e-05
ENSMUSG00000018983	E2f2	-0.549034	4.20835e-05
ENSMUSG00000000594	Gm2a	0.835973	4.21282e-05
ENSMUSG00000067215	Usp51	-0.662549	4.21282e-05
ENSMUSG00000025792	Slc25a10	-0.745162	4.25316e-05
ENSMUSG00000028217	Cdh17	1.07672	4.25316e-05
ENSMUSG00000029380	Cxcl1	1.18318	4.31984e-05
ENSMUSG00000005698	Ctcf	-0.47332	4.43927e-05
ENSMUSG00000005054	Cstb	0.539373	4.51454e-05
ENSMUSG00000002885	Adgre5	1.16947	4.5568e-05
ENSMUSG00000026414	Tnnt2	1.05554	4.57776e-05
ENSMUSG00000031451	Gas6	0.95135	4.64474e-05
ENSMUSG00000001333	Sync	0.745668	4.68141e-05
ENSMUSG00000030306	Tmtc1	-0.415933	4.68534e-05
ENSMUSG00000008398	Elk3	0.533508	4.74287e-05
ENSMUSG00000024197	Plin3	0.542337	4.75308e-05
ENSMUSG00000031503	Col4a2	0.419035	4.75308e-05
ENSMUSG00000026355	Mcm6	-0.573479	4.85001e-05
ENSMUSG00000069309	Hist1h2an	-0.708098	4.93156e-05
ENSMUSG00000031410	Nxf7	0.87797	4.95208e-05
ENSMUSG00000060950	Trmt61a	-0.87842	4.95526e-05
ENSMUSG00000100832	Gm29260	0.962765	4.98203e-05
ENSMUSG00000050957	Insl6	1.43535	5.07297e-05
ENSMUSG00000093930	Hmgcs1	0.425956	5.11936e-05
ENSMUSG00000068246	Apol9b	1.46501	5.1284e-05
ENSMUSG00000039640	Mrpl12	-0.444992	5.13723e-05
ENSMUSG00000081534	Slc48a1	0.544134	5.15572e-05
ENSMUSG00000039577	Nphp4	-0.521057	5.23083e-05
ENSMUSG00000104781	Gm43303	1.8492	5.23083e-05
ENSMUSG00000033880	Lgals3bp	0.43716	5.23733e-05
ENSMUSG00000035273	Hpse	1.61215	5.23733e-05
ENSMUSG00000037572	Wdhd1	-0.586875	5.23733e-05
ENSMUSG00000059921	Unc5c	-0.361024	5.28898e-05
ENSMUSG00000027342	Pcna	-0.493535	5.33965e-05
ENSMUSG00000019989	Enpp3	0.464282	5.33965e-05
ENSMUSG00000022871	Fetub	0.803747	5.34096e-05
ENSMUSG00000031060	Rbm10	-0.479048	5.39017e-05
ENSMUSG00000030134	Rasgef1a	1.22323	5.4146e-05
ENSMUSG00000008393	Carhsp1	0.571073	5.57713e-05
ENSMUSG00000028528	Dnajc6	0.759385	5.57713e-05
ENSMUSG00000006585	Cdt1	-0.51457	5.67414e-05
ENSMUSG00000003380	Rabac1	0.598972	5.69978e-05
ENSMUSG00000028211	Trp53inp1	0.916148	5.79789e-05
ENSMUSG00000028195	Ccn1	0.852435	5.79789e-05
ENSMUSG00000020739	Nup85	-0.608624	5.79789e-05
ENSMUSG00000029338	Antxr2	0.578116	5.80918e-05
ENSMUSG00000010601	Apol7a	1.25631	5.83041e-05
ENSMUSG00000029591	Ung	-0.728027	5.92497e-05
ENSMUSG00000050315	Synpo2	0.674629	5.93391e-05
ENSMUSG00000088609	Gm24187	4.22457	5.93391e-05
ENSMUSG00000043110	Lrrn4	-1.03851	5.93576e-05
ENSMUSG00000023830	Igf2r	0.655018	5.94587e-05
ENSMUSG00000074874	Ctla2b	1.08406	5.9658e-05
ENSMUSG00000057278	Snrpg	-0.506332	5.98532e-05
ENSMUSG00000031391	L1cam	0.435396	6.13002e-05
ENSMUSG00000033166	Dis3	-0.369207	6.16613e-05
ENSMUSG00000019432	Ddx39b	-0.445875	6.16613e-05
ENSMUSG00000000441	Raf1	-0.386769	6.16613e-05
ENSMUSG00000000440	Pparg	0.779476	6.18703e-05
ENSMUSG00000020741	Cluh	-0.476434	6.18927e-05
ENSMUSG00000038936	Sccpdh	0.364547	6.18927e-05
ENSMUSG00000038387	Rras	0.975299	6.28387e-05
ENSMUSG00000019810	Fuca2	0.453282	6.30803e-05
ENSMUSG00000018001	Cyth3	-0.43752	6.30803e-05
ENSMUSG00000061758	Akr1b10	0.434605	6.51938e-05
ENSMUSG00000064080	Fbln2	0.55916	6.64614e-05
ENSMUSG00000044080	S100a1	0.994047	6.71641e-05
ENSMUSG00000030091	Nup210	-0.374117	6.8054e-05
ENSMUSG00000071379	Hpcal1	0.89126	6.81594e-05
ENSMUSG00000028972	Car6	1.14112	6.93837e-05
ENSMUSG00000028773	Fabp3	1.18676	6.93837e-05
ENSMUSG00000008206	Cers4	0.46525	7.02989e-05
ENSMUSG00000060261	Gtf2i	-0.381358	7.02989e-05
ENSMUSG00000114425	Gm33447	1.85534	7.04806e-05
ENSMUSG00000093327	Mir5107	0.931997	7.04806e-05
ENSMUSG00000021260	Hhipl1	0.766768	7.04806e-05
ENSMUSG00000041773	Enc1	0.405381	7.07762e-05
ENSMUSG00000032625	Thsd7a	0.485591	7.15554e-05
ENSMUSG00000035206	Sppl2b	-0.663351	7.15554e-05
ENSMUSG00000025580	Eif4a3	-0.433174	7.23024e-05
ENSMUSG00000048376	F2r	0.376427	7.24673e-05
ENSMUSG00000040276	Pacsin1	0.9337	7.28824e-05
ENSMUSG00000022673	Mcm4	-0.568329	7.34262e-05
ENSMUSG00000049422	Chchd10	0.670463	7.34653e-05
ENSMUSG00000020918	Kat2a	-0.416487	7.45367e-05
ENSMUSG00000051413	Plagl2	-0.375645	7.56782e-05
ENSMUSG00000002221	Paxip1	-0.579759	7.60203e-05
ENSMUSG00000027955	Gask1b	1.57324	7.60203e-05
ENSMUSG00000051378	Kif18b	-0.429055	7.67661e-05
ENSMUSG00000021665	Hexb	0.730382	7.8054e-05
ENSMUSG00000029185	Fam114a1	1.00508	7.88389e-05
ENSMUSG00000006442	Srm	-0.524461	7.96782e-05
ENSMUSG00000092341	Malat1	0.563212	7.97954e-05
ENSMUSG00000003038	Hmgn2	-0.49018	8.05778e-05
ENSMUSG00000029778	Adcyap1r1	-0.372316	8.12033e-05
ENSMUSG00000039236	Isg20	1.14644	8.1426e-05
ENSMUSG00000026579	F5	0.763389	8.14489e-05
ENSMUSG00000036564	Ndrg4	0.73821	8.18225e-05
ENSMUSG00000057182	Scn3a	0.583988	8.21375e-05
ENSMUSG00000031756	Cenpn	-0.488793	8.26715e-05
ENSMUSG00000021996	Esd	0.488711	8.27582e-05
ENSMUSG00000024187	Fam234a	0.592434	8.42882e-05
ENSMUSG00000027323	Rad51	-0.629232	8.60376e-05
ENSMUSG00000018417	Myo1b	0.37824	8.62131e-05
ENSMUSG00000025153	Fasn	-0.410344	8.63264e-05
ENSMUSG00000028214	Gem	0.4999	8.71589e-05
ENSMUSG00000037894	H2az1	-0.339499	8.71589e-05
ENSMUSG00000030284	Creld1	0.589743	8.79192e-05
ENSMUSG00000101678	Gm29609	-0.427248	8.82684e-05
ENSMUSG00000040855	Reps2	1.31533	8.83983e-05
ENSMUSG00000060147	Serpinb6a	0.730738	8.83983e-05
ENSMUSG00000056270	Prr9	1.60432	8.83983e-05
ENSMUSG00000010476	Ebf3	-0.571898	8.83983e-05
ENSMUSG00000028776	Tinagl1	1.22397	8.99467e-05
ENSMUSG00000026483	Fam129a	0.686625	8.99588e-05
ENSMUSG00000041261	Car8	2.47528	9.01206e-05
ENSMUSG00000076036	Gm22133	0.41866	9.03253e-05
ENSMUSG00000034758	Tle6	0.7343	9.03253e-05
ENSMUSG00000015176	Nolc1	-0.524354	9.03253e-05
ENSMUSG00000057388	Mrpl18	-0.415275	9.03253e-05
ENSMUSG00000028713	Cyp4b1	1.3667	9.03253e-05
ENSMUSG00000033207	Mamdc2	0.818163	9.12097e-05
ENSMUSG00000027404	Snrpb	-0.431466	9.18015e-05
ENSMUSG00000020534	Shmt1	-0.667261	9.19308e-05
ENSMUSG00000000561	Wdr77	-0.512117	9.19308e-05
ENSMUSG00000022091	Sorbs3	0.835905	9.21284e-05
ENSMUSG00000026578	Ccdc181	0.718519	9.48197e-05
ENSMUSG00000029769	Ccdc136	0.338755	9.58687e-05
ENSMUSG00000049932	H2ax	-0.731934	9.65879e-05
ENSMUSG00000024451	Arap3	0.378033	9.66808e-05
ENSMUSG00000025041	Nt5c2	-0.455995	9.67283e-05
ENSMUSG00000038766	Gabpb2	-0.430145	9.74218e-05
ENSMUSG00000028185	Dnase2b	1.17164	9.74218e-05
ENSMUSG00000022822	Abcc5	0.402543	9.84453e-05
ENSMUSG00000024033	Rsph1	0.781928	9.86444e-05
ENSMUSG00000068154	Insm1	-0.646722	9.86444e-05
ENSMUSG00000051343	Rab11fip5	0.971126	9.86444e-05
ENSMUSG00000039159	Ube2h	0.481002	9.95507e-05
ENSMUSG00000068856	Sf3b4	-0.515462	0.000100005
ENSMUSG00000021814	Anxa7	0.429052	0.000101008
ENSMUSG00000035168	Tanc1	0.336971	0.000102539
ENSMUSG00000041827	Oasl1	1.08575	0.000102595
ENSMUSG00000026669	Mcm10	-0.656333	0.000102998
ENSMUSG00000028328	Tmod1	0.520975	0.000102998
ENSMUSG00000021585	Cast	0.431248	0.000102998
ENSMUSG00000046447	Camk2n1	0.518902	0.000103091
ENSMUSG00000035473	Galm	1.34151	0.000104531
ENSMUSG00000017499	Cdc6	-0.869367	0.000104743
ENSMUSG00000041642	Kif21b	0.742565	0.000104743
ENSMUSG00000025574	Tk1	-0.441649	0.000104743
ENSMUSG00000023905	Tnfrsf12a	0.616093	0.000107108
ENSMUSG00000029762	Akr1b8	0.570209	0.000107345
ENSMUSG00000024613	Tcof1	-0.433337	0.000109066
ENSMUSG00000020612	Prkar1a	0.440277	0.000109474
ENSMUSG00000002748	Baz1b	-0.433223	0.000109474
ENSMUSG00000098973	Mir6236	4.55039	0.000109474
ENSMUSG00000034007	Scaper	0.440695	0.000109474
ENSMUSG00000063317	Usp31	-0.373645	0.000109474
ENSMUSG00000089774	Slc5a3	0.693159	0.000109474
ENSMUSG00000057897	Camk2b	0.843866	0.000109847
ENSMUSG00000055116	Arntl	0.455446	0.000110501
ENSMUSG00000049811	Fam161a	0.578515	0.000111082
ENSMUSG00000031176	Dynlt3	0.469281	0.00011139
ENSMUSG00000024887	Asah2	0.941047	0.000112321
ENSMUSG00000000753	Serpinf1	0.596237	0.000112516
ENSMUSG00000069301	H2ac11	-0.585253	0.000115008
ENSMUSG00000078945	Naip2	0.593818	0.000115131
ENSMUSG00000019055	Plod1	0.348395	0.000115256
ENSMUSG00000040605	Bace2	0.396975	0.000115686
ENSMUSG00000036295	Lrrn3	-0.492039	0.000115719
ENSMUSG00000021190	Lgmn	0.382989	0.000115719
ENSMUSG00000034203	Chchd4	-0.547923	0.000115897
ENSMUSG00000016534	Lamp2	0.50286	0.000116448
ENSMUSG00000050390	C77080	0.585111	0.000116643
ENSMUSG00000074221	Zfp568	-0.525258	0.000116829
ENSMUSG00000028199	Cryz	0.611444	0.000116861
ENSMUSG00000079037	Prnp	0.41613	0.000116861
ENSMUSG00000038214	Bend3	-0.55264	0.000118534
ENSMUSG00000038335	Tsr1	-0.45582	0.000121142
ENSMUSG00000034855	Cxcl10	1.5574	0.000121142
ENSMUSG00000006575	Rundc3a	0.399176	0.000121142
ENSMUSG00000008734	Gprc5b	1.45626	0.000121142
ENSMUSG00000037286	Stag1	-0.483018	0.000121405
ENSMUSG00000018379	Srsf1	-0.455001	0.000122763
ENSMUSG00000015619	Gata3	-0.589555	0.000122763
ENSMUSG00000049521	Cdc42ep1	0.528066	0.000122763
ENSMUSG00000026204	Ptprn	0.421657	0.000123943
ENSMUSG00000006403	Adamts4	0.474866	0.000125025
ENSMUSG00000031388	Naa10	-0.419219	0.000125025
ENSMUSG00000028614	Ndc1	-0.512102	0.000125025
ENSMUSG00000004891	Nes	0.344177	0.000126269
ENSMUSG00000026283	Ing5	-0.489299	0.000126269
ENSMUSG00000041842	Fhdc1	0.803777	0.000127725
ENSMUSG00000048170	Mcmbp	-0.35968	0.000128093
ENSMUSG00000040093	Bmf	0.640761	0.000128574
ENSMUSG00000028373	Astn2	0.641951	0.000129037
ENSMUSG00000018567	Gabarap	0.383195	0.000129037
ENSMUSG00000024942	Capn1	0.473148	0.000129533
ENSMUSG00000031845	Bco1	0.928754	0.000130843
ENSMUSG00000056895	H2bu2	-0.434907	0.000131848
ENSMUSG00000022500	Litaf	0.674208	0.00013302
ENSMUSG00000040681	Hmgn1	-0.393997	0.000133395
ENSMUSG00000095698	Rhox2d	0.573176	0.000134517
ENSMUSG00000022269	Marchf11	-0.45735	0.000134811
ENSMUSG00000033684	Qsox1	0.42819	0.000134811
ENSMUSG00000037058	Paip2	0.403975	0.000134811
ENSMUSG00000025085	Ablim1	-0.427807	0.000135524
ENSMUSG00000024854	Pold4	1.01732	0.000137677
ENSMUSG00000025001	Hells	-0.481593	0.000138085
ENSMUSG00000027994	Mcub	0.663979	0.000138085
ENSMUSG00000038650	Rnh1	0.479971	0.000138685
ENSMUSG00000069273	H3c6	-0.528344	0.000138874
ENSMUSG00000034898	Filip1	0.644262	0.000141005
ENSMUSG00000035517	Tdrd7	0.422547	0.000141889
ENSMUSG00000032265	Tent5a	0.468586	0.000141889
ENSMUSG00000036944	Tmem71	1.1477	0.000141974
ENSMUSG00000032231	Anxa2	1.111	0.000141974
ENSMUSG00000056209	Npm3	-0.566132	0.000142314
ENSMUSG00000020211	Sf3a2	-0.409623	0.000142314
ENSMUSG00000060093	H4c1	-0.544871	0.000144226
ENSMUSG00000016921	Srsf6	-0.491325	0.000144713
ENSMUSG00000067150	Xpo5	-0.455671	0.00014562
ENSMUSG00000090290	Tarbp1	-0.405367	0.00014562
ENSMUSG00000035547	Capn5	0.407977	0.00014562
ENSMUSG00000105987	AI506816	-0.394376	0.000146342
ENSMUSG00000015027	Galns	0.471034	0.000146342
ENSMUSG00000035493	Tgfbi	0.770937	0.000146377
ENSMUSG00000035456	Prdm8	0.961169	0.000148178
ENSMUSG00000045211	Nudt18	0.65228	0.000154185
ENSMUSG00000032624	Eml4	-0.317032	0.000154742
ENSMUSG00000005506	Celf1	-0.302252	0.000154742
ENSMUSG00000060802	B2m	0.402959	0.000155573
ENSMUSG00000033615	Cplx1	-0.365564	0.000157002
ENSMUSG00000042851	Zc3h6	0.885848	0.000157845
ENSMUSG00000039372	Marchf4	0.807921	0.000157845
ENSMUSG00000050244	Heatr1	-0.512628	0.000157845
ENSMUSG00000027845	Dclre1b	-0.527732	0.000157845
ENSMUSG00000031974	Abcb10	-0.520912	0.00015834
ENSMUSG00000032586	Traip	-0.519548	0.00015834
ENSMUSG00000028688	Toe1	-0.585298	0.00015834
ENSMUSG00000039509	Nup133	-0.394672	0.000159535
ENSMUSG00000031776	Arl2bp	-0.391526	0.000159552
ENSMUSG00000026833	Olfm1	0.497242	0.000159884
ENSMUSG00000069265	H3c1	-0.538032	0.000160234
ENSMUSG00000024134	Six2	-0.589009	0.000160234
ENSMUSG00000038143	Stox2	-0.386916	0.000160378
ENSMUSG00000028560	Usp1	-0.472502	0.000160453
ENSMUSG00000023055	Calcoco1	0.6373	0.000160453
ENSMUSG00000021277	Traf3	-0.476188	0.000160453
ENSMUSG00000050721	Plekho2	0.590745	0.000160453
ENSMUSG00000021281	Tnfaip2	0.681206	0.000162265
ENSMUSG00000036800	Fam135b	-0.801584	0.000163002
ENSMUSG00000062075	Lmnb2	-0.358519	0.000164169
ENSMUSG00000021569	Trip13	-0.610578	0.000165072
ENSMUSG00000021948	Prkcd	0.415519	0.000165084
ENSMUSG00000061603	Akap6	0.333352	0.000165716
ENSMUSG00000034903	Cobll1	0.447185	0.000165823
ENSMUSG00000018042	Cyb5r3	0.339465	0.0001667
ENSMUSG00000078521	Aunip	-0.562855	0.000166715
ENSMUSG00000031016	Wee1	-0.418568	0.000167161
ENSMUSG00000095567	Noc2l	-0.337288	0.000167161
ENSMUSG00000016262	Sertad4	-0.508158	0.000167161
ENSMUSG00000034947	Tmem106a	0.705968	0.00016735
ENSMUSG00000043773	1700048O20Rik	-0.547493	0.000167388
ENSMUSG00000037306	Man1c1	0.316161	0.000167388
ENSMUSG00000021532	Fastkd3	-0.461365	0.000170158
ENSMUSG00000020935	Dcakd	-0.342382	0.000170975
ENSMUSG00000029810	Tmem176b	0.384159	0.000170975
ENSMUSG00000021273	Fdft1	0.372414	0.000170975
ENSMUSG00000047044	D030056L22Rik	-0.516247	0.000170975
ENSMUSG00000029468	P2rx7	0.408733	0.000170975
ENSMUSG00000036390	Gadd45a	0.560517	0.000170975
ENSMUSG00000039000	Ube3c	-0.337408	0.000170975
ENSMUSG00000038900	Rpl12	0.358209	0.000171489
ENSMUSG00000002870	Mcm2	-0.444753	0.000171489
ENSMUSG00000016477	E2f3	-0.463851	0.000173545
ENSMUSG00000027067	Ssrp1	-0.320555	0.000173545
ENSMUSG00000062077	Trim54	1.93301	0.000174997
ENSMUSG00000023169	Slc38a1	-0.353287	0.000174997
ENSMUSG00000031697	Orc6	-0.456851	0.000174998
ENSMUSG00000027257	Pacsin3	0.715722	0.000178434
ENSMUSG00000036699	Zcchc12	-0.458802	0.000178793
ENSMUSG00000101355	H3c10	-0.479184	0.000179723
ENSMUSG00000027350	Chgb	-0.574353	0.000180155
ENSMUSG00000069833	Ahnak	0.525799	0.000182132
ENSMUSG00000061950	Ppp4r1	-0.336341	0.000183238
ENSMUSG00000017652	Cd40	0.538731	0.000184368
ENSMUSG00000036768	Kif15	-0.329225	0.000188436
ENSMUSG00000029036	Atad3a	-0.391805	0.000188436
ENSMUSG00000062866	Phactr2	0.370229	0.000188436
ENSMUSG00000020432	Tcn2	0.803906	0.000188436
ENSMUSG00000093645	Gm23187	-0.522599	0.000188436
ENSMUSG00000058392	Rrp1b	-0.475245	0.000188436
ENSMUSG00000028278	Rragd	-0.321932	0.000189647
ENSMUSG00000023827	Agpat4	0.451461	0.000189647
ENSMUSG00000037499	Nenf	0.531853	0.000194009
ENSMUSG00000006732	Mettl1	-0.414239	0.0001949
ENSMUSG00000031342	Gpm6b	0.407432	0.0001954
ENSMUSG00000033909	Usp36	-0.362	0.000195736
ENSMUSG00000037300	Ttc13	-0.335115	0.000196401
ENSMUSG00000006782	Cnp	0.588177	0.000196401
ENSMUSG00000046591	Ticrr	-0.420212	0.000196401
ENSMUSG00000018427	Ypel2	0.903793	0.000196401
ENSMUSG00000099583	H3c4	-0.510107	0.000196401
ENSMUSG00000028948	Nol9	-0.371336	0.000196401
ENSMUSG00000031256	Cstf2	-0.298831	0.000196401
ENSMUSG00000038555	Reep2	0.475531	0.000196401
ENSMUSG00000039234	Sec24d	0.377554	0.000196401
ENSMUSG00000053646	Plxnb1	-0.481541	0.00019758
ENSMUSG00000031591	Asah1	0.387536	0.00019758
ENSMUSG00000028383	Hsdl2	0.582725	0.000199575
ENSMUSG00000031400	G6pdx	0.358177	0.000199575
ENSMUSG00000033916	Chmp2a	0.392352	0.000199575
ENSMUSG00000022139	Mbnl2	0.341335	0.000199838
ENSMUSG00000022108	Itm2b	0.323599	0.000200028
ENSMUSG00000032366	Tpm1	0.305972	0.000201246
ENSMUSG00000032185	Carm1	-0.363012	0.000201246
ENSMUSG00000024440	Pcdh12	0.659872	0.000201246
ENSMUSG00000002718	Cse1l	-0.430763	0.000202537
ENSMUSG00000027889	Ampd2	-0.367572	0.000204945
ENSMUSG00000046756	Mrps7	-0.363475	0.000206739
ENSMUSG00000021811	Dnajc9	-0.421593	0.000208076
ENSMUSG00000025537	Phkg1	0.762499	0.000210828
ENSMUSG00000039518	Cdsn	0.97305	0.000210828
ENSMUSG00000036644	Tbc1d9b	0.39026	0.000210828
ENSMUSG00000019726	Lyst	0.358677	0.000211935
ENSMUSG00000061482	H4c4	-0.387373	0.000211935
ENSMUSG00000029179	Zcchc4	0.418711	0.000211935
ENSMUSG00000052369	Tmem106c	0.541532	0.000214426
ENSMUSG00000034781	Gna11	-0.360067	0.000215709
ENSMUSG00000053907	Mat2a	-0.363041	0.000216716
ENSMUSG00000031386	Hcfc1	-0.344517	0.000217993
ENSMUSG00000040562	Gstm2	0.529162	0.000217993
ENSMUSG00000022415	Syngr1	0.584078	0.000218168
ENSMUSG00000068855	H2ac20	-0.445663	0.000218168
ENSMUSG00000027087	Itgav	0.374479	0.00021866
ENSMUSG00000037275	Gemin5	-0.347731	0.000218774
ENSMUSG00000047434	Xxylt1	-0.517073	0.000219183
ENSMUSG00000029455	Aldh2	0.402483	0.000219407
ENSMUSG00000027715	Ccna2	-0.364511	0.000220154
ENSMUSG00000024312	Wdr46	-0.493744	0.000222286
ENSMUSG00000042386	Tex13b	-0.635811	0.000224107
ENSMUSG00000038848	Ythdf1	-0.357994	0.000224765
ENSMUSG00000024975	Pdcd4	0.630415	0.000225453
ENSMUSG00000039105	Atp6v1g1	0.392201	0.000225549
ENSMUSG00000016256	Ctsz	0.360828	0.000227694
ENSMUSG00000027254	Map1a	0.296886	0.000229044
ENSMUSG00000040249	Lrp1	0.483766	0.000229348
ENSMUSG00000075324	Fign	-0.40019	0.000232355
ENSMUSG00000019731	Slc35e1	-0.539648	0.000232827
ENSMUSG00000038246	Fam50b	2.82717	0.000232827
ENSMUSG00000110246	C130073E24Rik	-0.724865	0.000233091
ENSMUSG00000034614	Pik3ip1	0.696413	0.000233728
ENSMUSG00000024118	Tedc2	-0.534485	0.000233751
ENSMUSG00000008604	Ubqln4	-0.356783	0.000233901
ENSMUSG00000037706	Cd81	0.471744	0.000236573
ENSMUSG00000007080	Pole	-0.450911	0.000237878
ENSMUSG00000028786	Tmem54	0.644083	0.000239566
ENSMUSG00000038543	BC028528	0.930605	0.000239566
ENSMUSG00000033788	Dysf	0.5425	0.000239566
ENSMUSG00000115333	Gm34590	0.881983	0.000240627
ENSMUSG00000006301	Tmbim1	0.471477	0.000240627
ENSMUSG00000027338	Prnd	1.44011	0.000242748
ENSMUSG00000047821	Trim16	0.598085	0.000243045
ENSMUSG00000045594	Glb1	0.417712	0.000243045
ENSMUSG00000032113	Chek1	-0.516979	0.000247009
ENSMUSG00000040219	Ttc12	1.0045	0.000248926
ENSMUSG00000040998	Npnt	0.669084	0.000256846
ENSMUSG00000063804	Lin28b	-0.410127	0.000256846
ENSMUSG00000038252	Ncapd2	-0.330306	0.000259617
ENSMUSG00000026739	Bmi1	-0.328182	0.000260235
ENSMUSG00000076281	Gm24270	4.08132	0.000262476
ENSMUSG00000062309	Rpp25	-0.569774	0.000262476
ENSMUSG00000044288	Cnr1	-0.343976	0.000265113
ENSMUSG00000017707	Serinc3	0.375743	0.000265113
ENSMUSG00000035929	H2-Q4	0.358282	0.000267566
ENSMUSG00000050379	Septin6	0.378516	0.000272868
ENSMUSG00000034875	Nudt19	-0.520579	0.000273094
ENSMUSG00000047881	Rell1	0.415068	0.000273094
ENSMUSG00000001988	Npas1	0.74069	0.000273368
ENSMUSG00000054196	Cthrc1	0.349893	0.000274442
ENSMUSG00000017754	Pltp	0.850682	0.000281079
ENSMUSG00000020366	Mapk9	0.316399	0.0002816
ENSMUSG00000020649	Rrm2	-0.616966	0.000282863
ENSMUSG00000025872	Thoc3	-0.408639	0.000282882
ENSMUSG00000028896	Rcc1	-0.362172	0.00028386
ENSMUSG00000038914	Dido1	-0.392729	0.000285445
ENSMUSG00000031521	Aga	0.499791	0.000285445
ENSMUSG00000032135	Mcam	0.520696	0.000286188
ENSMUSG00000031403	Dkc1	-0.491818	0.000287402
ENSMUSG00000078812	Eif5a	-0.339095	0.000288974
ENSMUSG00000027447	Cst3	0.39036	0.000288974
ENSMUSG00000034145	Tmem63c	0.462888	0.000292177
ENSMUSG00000000901	Mmp11	0.582055	0.000293288
ENSMUSG00000022568	Scrib	-0.34431	0.000294047
ENSMUSG00000035049	Rrp12	-0.581013	0.000296044
ENSMUSG00000019846	Lama4	0.365276	0.000296554
ENSMUSG00000038365	Fbxo25	0.410244	0.000296554
ENSMUSG00000024165	Jpt2	-0.479445	0.000296554
ENSMUSG00000101972	H3c11	-0.43689	0.00029775
ENSMUSG00000073411	H2-D1	0.363128	0.000299571
ENSMUSG00000021973	Micu2	0.398125	0.000300044
ENSMUSG00000042682	Selenok	0.341864	0.000300044
ENSMUSG00000050345	4930486L24Rik	0.646788	0.000301446
ENSMUSG00000087590	Epb41l4aos	0.68426	0.000301644
ENSMUSG00000028803	Nipal3	0.55761	0.000301644
ENSMUSG00000059743	Fdps	0.341713	0.00030218
ENSMUSG00000034773	Hrob	-0.428854	0.000304634
ENSMUSG00000021868	Ppif	-0.445597	0.000304754
ENSMUSG00000041859	Mcm3	-0.430032	0.000304754
ENSMUSG00000020458	Rtn4	0.318541	0.000306833
ENSMUSG00000039982	Dtx4	-0.372167	0.000306989
ENSMUSG00000018166	Erbb3	0.585743	0.000307888
ENSMUSG00000016487	Ppfibp1	0.276448	0.000309482
ENSMUSG00000032087	Dscaml1	-0.423061	0.000310468
ENSMUSG00000073434	Wdr90	-0.514973	0.000312286
ENSMUSG00000031647	Mfap3l	0.413967	0.000312396
ENSMUSG00000034023	Fancd2	-0.39917	0.000314212
ENSMUSG00000008855	Hdac5	0.406611	0.000314596
ENSMUSG00000025212	Sfxn3	0.423367	0.000318179
ENSMUSG00000025047	Pdcd11	-0.306426	0.00031834
ENSMUSG00000004264	Phb2	-0.317485	0.00031834
ENSMUSG00000028197	Col24a1	0.719731	0.00031844
ENSMUSG00000029765	Plxna4	-0.503794	0.00031978
ENSMUSG00000033705	Stard9	0.382247	0.000323907
ENSMUSG00000053332	Gas5	0.441105	0.000323907
ENSMUSG00000053898	Ech1	0.415305	0.000325198
ENSMUSG00000045009	Prrt3	-0.920108	0.000326809
ENSMUSG00000018819	Lsp1	0.520427	0.000327684
ENSMUSG00000038059	Smim3	0.790256	0.000328143
ENSMUSG00000004791	Pgf	0.492393	0.000328241
ENSMUSG00000040296	Ddx58	0.873193	0.000329333
ENSMUSG00000026020	Nop58	-0.446544	0.000330573
ENSMUSG00000028820	Sfpq	-0.412048	0.000330573
ENSMUSG00000034543	Morc2a	-0.339158	0.000332399
ENSMUSG00000013076	Amotl1	0.77583	0.000333284
ENSMUSG00000023018	Smarcd1	-0.33679	0.000334159
ENSMUSG00000020974	Pole2	-0.512887	0.000334159
ENSMUSG00000022003	Slc25a30	0.384672	0.000339398
ENSMUSG00000078515	Ddi2	-0.325117	0.000341133
ENSMUSG00000027185	Nat10	-0.331238	0.00034176
ENSMUSG00000007050	Lsm2	-0.472576	0.00034176
ENSMUSG00000028464	Tpm2	0.460359	0.00034176
ENSMUSG00000039770	Ypel5	0.570515	0.00034176
ENSMUSG00000038244	Mical2	0.499943	0.00034176
ENSMUSG00000026721	Rabgap1l	0.361773	0.00034176
ENSMUSG00000035960	Apex1	-0.324409	0.00034176
ENSMUSG00000032172	Olfm2	0.869563	0.000343387
ENSMUSG00000056394	Lig1	-0.279662	0.000343541
ENSMUSG00000003420	Fcgrt	0.786812	0.000343954
ENSMUSG00000027933	Ints3	-0.357943	0.000343954
ENSMUSG00000023022	Lima1	0.274864	0.000346421
ENSMUSG00000029504	Ddx51	-0.415057	0.000349627
ENSMUSG00000041115	Iqsec2	0.478478	0.000350237
ENSMUSG00000097180	2700038G22Rik	-0.719765	0.000350394
ENSMUSG00000047284	Neurl4	-0.328491	0.000351684
ENSMUSG00000058301	Upf1	-0.368266	0.000352775
ENSMUSG00000040749	Siah1b	-0.555144	0.000355079
ENSMUSG00000006498	Ptbp1	-0.309461	0.000355751
ENSMUSG00000019961	Tmpo	-0.330342	0.000357508
ENSMUSG00000029246	Ppat	-0.342108	0.000357571
ENSMUSG00000015839	Nfe2l2	0.352656	0.000360002
ENSMUSG00000031938	4931406C07Rik	0.567089	0.000363497
ENSMUSG00000026029	Casp8	0.855231	0.000365063
ENSMUSG00000042029	Ncapg2	-0.334349	0.000365063
ENSMUSG00000003363	Pld3	0.533951	0.000365088
ENSMUSG00000099517	H3c8	-0.678945	0.000365088
ENSMUSG00000115149	9330188P03Rik	0.493288	0.000365088
ENSMUSG00000032264	Zw10	-0.453642	0.000365893
ENSMUSG00000105204	Gm43738	0.331947	0.000368263
ENSMUSG00000011751	Sptbn4	0.356403	0.000369657
ENSMUSG00000028150	Rorc	0.538613	0.000371661
ENSMUSG00000026193	Fn1	0.330485	0.000374742
ENSMUSG00000050708	Ftl1	0.355807	0.000374742
ENSMUSG00000041608	Entpd3	0.482194	0.000379687
ENSMUSG00000020185	E2f7	-0.455012	0.000379687
ENSMUSG00000041132	N4bp2l1	1.05877	0.000379687
ENSMUSG00000021671	Poc5	-0.304239	0.000380804
ENSMUSG00000025232	Hexa	0.331936	0.000381142
ENSMUSG00000071172	Srsf3	-0.506569	0.000381623
ENSMUSG00000038521	C1s1	0.888644	0.000382235
ENSMUSG00000017716	Birc5	-0.294187	0.000382235
ENSMUSG00000033285	Wdr3	-0.349129	0.00038311
ENSMUSG00000002603	Tgfb1	0.694916	0.000383972
ENSMUSG00000062901	Klhl24	0.617032	0.000383972
ENSMUSG00000094483	Purb	-0.319387	0.000383972
ENSMUSG00000030256	Bhlhe41	1.13721	0.000383972
ENSMUSG00000033767	Tmem131l	-0.352942	0.000384056
ENSMUSG00000027752	Exosc8	-0.387877	0.000386431
ENSMUSG00000057406	Nsd2	-0.280105	0.000386822
ENSMUSG00000038665	Dgki	0.278476	0.00038708
ENSMUSG00000042699	Dhx9	-0.490632	0.000388592
ENSMUSG00000034401	Spata6	0.693302	0.000390307
ENSMUSG00000037211	Spry1	0.396934	0.000390307
ENSMUSG00000007041	Clic1	0.285087	0.000390826
ENSMUSG00000051220	Ercc6l	-0.469881	0.000390826
ENSMUSG00000026858	Miga2	-0.543045	0.000390961
ENSMUSG00000020593	Lpin1	0.539458	0.000391052
ENSMUSG00000022220	Adcy4	0.705583	0.000391583
ENSMUSG00000030525	Chrna7	-0.525072	0.000395892
ENSMUSG00000022453	Naga	0.775494	0.000397802
ENSMUSG00000050796	B3galt6	-0.756526	0.000398997
ENSMUSG00000020453	Patz1	-0.351477	0.000398997
ENSMUSG00000050711	Scg2	0.547093	0.000400619
ENSMUSG00000023147	Get1	-0.500224	0.000400619
ENSMUSG00000072214	Septin5	0.320672	0.000400619
ENSMUSG00000039934	Gsap	0.651699	0.000400895
ENSMUSG00000029470	P2rx4	0.596759	0.000401131
ENSMUSG00000052631	Sh2d6	0.841452	0.000404309
ENSMUSG00000036990	Otud4	-0.313654	0.000406488
ENSMUSG00000034563	Ccpg1	0.387642	0.000411202
ENSMUSG00000026784	Pdss1	-0.474435	0.000412605
ENSMUSG00000010122	Slc47a1	0.777456	0.000412605
ENSMUSG00000024661	Fth1	0.316593	0.000414668
ENSMUSG00000038776	Ephx1	0.801367	0.000414668
ENSMUSG00000022837	Iqcb1	0.4212	0.000418894
ENSMUSG00000001123	Lgals9	0.61178	0.000418894
ENSMUSG00000041571	Selenow	0.328994	0.000419183
ENSMUSG00000015837	Sqstm1	0.477335	0.000419183
ENSMUSG00000081058	H3c15	-0.484141	0.000419183
ENSMUSG00000019715	Gle1	-0.307474	0.000419323
ENSMUSG00000053436	Mapk14	-0.328393	0.000419323
ENSMUSG00000040033	Stat2	0.393607	0.000419323
ENSMUSG00000004356	Utp20	-0.452351	0.000420771
ENSMUSG00000020300	Cpeb4	0.396977	0.000421489
ENSMUSG00000055725	Paqr3	0.590105	0.000423684
ENSMUSG00000013698	Pea15a	0.316811	0.000423684
ENSMUSG00000046005	D830044D21Rik	0.929628	0.000423699
ENSMUSG00000062190	Lancl2	-0.376448	0.000424411
ENSMUSG00000061360	Phf5a	-0.307966	0.000425146
ENSMUSG00000027078	Ube2l6	0.600497	0.000425146
ENSMUSG00000051111	Sv2c	-0.274775	0.000425146
ENSMUSG00000040620	Dhx33	-0.389607	0.000426113
ENSMUSG00000110631	Gm42047	-0.607193	0.000427147
ENSMUSG00000038917	3930402G23Rik	0.657424	0.000427147
ENSMUSG00000037474	Dtl	-0.479354	0.000427147
ENSMUSG00000109372	Gm19410	0.988184	0.000427147
ENSMUSG00000026223	Itm2c	0.372798	0.000428368
ENSMUSG00000032679	Cd59a	1.03612	0.000428368
ENSMUSG00000067455	H4c11	-0.555397	0.000430621
ENSMUSG00000052684	Jun	0.342567	0.000430632
ENSMUSG00000015222	Map2	0.350279	0.000430632
ENSMUSG00000056952	Tatdn2	-0.423557	0.000430632
ENSMUSG00000040511	Pvr	0.667812	0.000430632
ENSMUSG00000027315	Spint1	0.789431	0.000432195
ENSMUSG00000026208	Des	0.748319	0.000432195
ENSMUSG00000026547	Tagln2	0.355382	0.00043472
ENSMUSG00000071516	H2ac13	-0.418352	0.000436011
ENSMUSG00000011148	Adssl1	1.22544	0.000436873
ENSMUSG00000001020	S100a4	0.885732	0.000436873
ENSMUSG00000023367	Tmem176a	0.683411	0.000437673
ENSMUSG00000047710	Champ1	-0.311758	0.000437673
ENSMUSG00000035671	Zswim4	0.436894	0.000439043
ENSMUSG00000034336	Ina	-0.347449	0.000439043
ENSMUSG00000062604	Srpk2	0.31062	0.000439364
ENSMUSG00000027297	Ltk	0.612091	0.00043983
ENSMUSG00000040565	Btaf1	-0.311732	0.000444907
ENSMUSG00000018800	Abca5	0.635026	0.000444907
ENSMUSG00000045333	Zfp423	-0.390726	0.00044712
ENSMUSG00000023982	Guca1a	0.579415	0.000447643
ENSMUSG00000060803	Gstp1	0.372317	0.000448603
ENSMUSG00000069310	H3c3	-0.530366	0.000449338
ENSMUSG00000024251	Thada	-0.401542	0.000449772
ENSMUSG00000022864	D16Ertd472e	-0.468539	0.000453751
ENSMUSG00000045136	Tubb2b	0.597326	0.000457585
ENSMUSG00000036002	Fam214b	0.674289	0.000457639
ENSMUSG00000060739	Nsa2	0.363416	0.000457639
ENSMUSG00000034575	Tent4a	-0.28201	0.000459492
ENSMUSG00000045348	Nyap1	0.797015	0.000462544
ENSMUSG00000034591	Slc41a2	0.424986	0.000462544
ENSMUSG00000002257	Def6	0.522935	0.000470068
ENSMUSG00000031561	Tenm3	-0.306029	0.000470098
ENSMUSG00000019194	Scn1b	0.68702	0.0004745
ENSMUSG00000054150	Syne3	0.372695	0.000475534
ENSMUSG00000020986	Sec23a	0.364975	0.000475819
ENSMUSG00000015656	Hspa8	0.296825	0.000475819
ENSMUSG00000031634	Ufsp2	0.394939	0.000475819
ENSMUSG00000018398	Septin8	0.28323	0.000476047
ENSMUSG00000029359	Tesc	0.518587	0.000476631
ENSMUSG00000032584	Mst1r	0.691031	0.000476631
ENSMUSG00000029576	Radil	-0.560486	0.000477235
ENSMUSG00000064127	Med14	-0.381854	0.000477235
ENSMUSG00000024841	Eif1ad	-0.421025	0.000478373
ENSMUSG00000030316	Tamm41	-0.385706	0.000480524
ENSMUSG00000006057	Atp5g1	-0.4251	0.000483142
ENSMUSG00000021069	Pygl	0.637796	0.00048592
ENSMUSG00000021938	Pspc1	-0.362134	0.000493401
ENSMUSG00000063065	Mapk3	0.404737	0.000496358
ENSMUSG00000024732	Ccdc86	-0.517337	0.000496564
ENSMUSG00000020424	Castor1	1.09276	0.000498747
ENSMUSG00000036875	Dna2	-0.552397	0.000503312
ENSMUSG00000039936	Pik3cd	0.445084	0.000503312
ENSMUSG00000028063	Lmna	0.369826	0.000503312
ENSMUSG00000105827	H2bc18	-0.54261	0.000503312
ENSMUSG00000031826	Usp10	-0.334431	0.000505326
ENSMUSG00000033460	Armcx1	0.609245	0.000508638
ENSMUSG00000024789	Jak2	0.389639	0.000510073
ENSMUSG00000053080	2700081O15Rik	-0.487554	0.000510073
ENSMUSG00000116504	I730030J21Rik	0.861052	0.00051437
ENSMUSG00000024085	Man2a1	-0.400536	0.00051437
ENSMUSG00000041836	Ptpre	0.461542	0.000514982
ENSMUSG00000024899	Papss2	0.948813	0.000514982
ENSMUSG00000020859	Spag9	0.273509	0.000514982
ENSMUSG00000040412	5330417C22Rik	0.797577	0.000515288
ENSMUSG00000024921	Smarca2	0.335216	0.000515288
ENSMUSG00000029554	Mad1l1	-0.458544	0.000515288
ENSMUSG00000116594	Gm49601	0.307757	0.000515879
ENSMUSG00000028893	Sesn2	-0.381288	0.000515879
ENSMUSG00000010609	Psen2	0.516597	0.000515879
ENSMUSG00000063480	Snu13	-0.332813	0.000516306
ENSMUSG00000044881	Coa4	0.60153	0.000518828
ENSMUSG00000035954	Dock4	0.25821	0.00051949
ENSMUSG00000021608	Lpcat1	-0.335066	0.000522895
ENSMUSG00000020261	Slc36a1	-0.316101	0.000526379
ENSMUSG00000076258	Gm23935	4.33693	0.000530295
ENSMUSG00000002984	Tomm40	-0.345159	0.000530295
ENSMUSG00000027500	Stmn2	0.309113	0.000532147
ENSMUSG00000042462	Dctpp1	-0.39816	0.000532484
ENSMUSG00000032246	Calml4	0.934369	0.000533
ENSMUSG00000007659	Bcl2l1	0.451314	0.000533821
ENSMUSG00000022774	Ncbp2	-0.457421	0.000533821
ENSMUSG00000035246	Pcyt1b	0.642765	0.000536447
ENSMUSG00000024735	Prpf19	-0.392091	0.000536447
ENSMUSG00000046711	Hmga1	0.383176	0.000536447
ENSMUSG00000029219	Slc10a4	-0.356757	0.000538698
ENSMUSG00000015981	Stk32c	0.570993	0.000538698
ENSMUSG00000023067	Cdkn1a	0.531408	0.000538698
ENSMUSG00000068151	A230006K03Rik	0.745967	0.000538698
ENSMUSG00000037376	Trmt6	-0.40469	0.000539789
ENSMUSG00000025875	Tspan17	0.566712	0.000545287
ENSMUSG00000098754	Prn	0.545749	0.000550442
ENSMUSG00000029209	Gnpda2	0.509737	0.000550508
ENSMUSG00000038722	Bud31	-0.286146	0.000550508
ENSMUSG00000058006	Mdn1	-0.420912	0.000556455
ENSMUSG00000022265	Ank	0.479921	0.000556955
ENSMUSG00000022557	Bop1	-0.401543	0.000557066
ENSMUSG00000022394	L3mbtl2	-0.388704	0.000559985
ENSMUSG00000026970	Rbms1	0.308944	0.000559985
ENSMUSG00000033209	Ttc28	-0.410676	0.000559985
ENSMUSG00000030753	Thap12	-0.329078	0.000563994
ENSMUSG00000038126	Mphosph9	-0.465485	0.000563994
ENSMUSG00000041168	Lonp1	0.350941	0.000564456
ENSMUSG00000006715	Gmnn	-0.356297	0.000565916
ENSMUSG00000022702	Hira	-0.370668	0.000566471
ENSMUSG00000000384	Tbrg4	-0.339596	0.000566471
ENSMUSG00000029467	Atp2a2	-0.291744	0.000571231
ENSMUSG00000029066	Mrpl20	-0.426434	0.000571231
ENSMUSG00000055745	Rtl6	-0.427287	0.000571231
ENSMUSG00000025171	Ubtd1	0.656494	0.000571811
ENSMUSG00000037519	Ppfia1	-0.285276	0.000571811
ENSMUSG00000040035	Disp2	0.349075	0.000572801
ENSMUSG00000029547	Ints1	-0.286322	0.000573874
ENSMUSG00000073155	1810058I24Rik	0.42233	0.000574609
ENSMUSG00000055491	Pprc1	-0.420657	0.000574648
ENSMUSG00000031808	Slc27a1	0.627503	0.00057721
ENSMUSG00000057497	Fam136a	-0.483965	0.000579137
ENSMUSG00000018340	Anxa6	0.298951	0.000579137
ENSMUSG00000034993	Vat1	0.338748	0.000579137
ENSMUSG00000035478	Mbd3	-0.332662	0.000579137
ENSMUSG00000032815	Fanca	-0.548369	0.000579137
ENSMUSG00000028965	Tnfrsf9	1.31816	0.000579137
ENSMUSG00000068566	Myadm	0.455911	0.000579237
ENSMUSG00000061232	H2-K1	0.310505	0.000581829
ENSMUSG00000022564	Grina	0.348537	0.000583706
ENSMUSG00000062519	Zfp398	-0.36342	0.000583727
ENSMUSG00000029156	Sgcb	0.478135	0.000584111
ENSMUSG00000018583	G3bp1	-0.329549	0.000584111
ENSMUSG00000020788	Atp2a3	0.542217	0.000591792
ENSMUSG00000022962	Gart	-0.352201	0.000593163
ENSMUSG00000030551	Nr2f2	-0.372035	0.000594797
ENSMUSG00000098234	Snhg6	0.457008	0.000594797
ENSMUSG00000038279	Nop2	-0.378652	0.000594797
ENSMUSG00000045411	2410002F23Rik	-0.393734	0.000594797
ENSMUSG00000017760	Ctsa	0.45714	0.000594797
ENSMUSG00000027901	Dennd2d	0.8648	0.000596682
ENSMUSG00000022369	Mtbp	-0.330399	0.000596719
ENSMUSG00000029675	Eln	0.568193	0.000601015
ENSMUSG00000029625	Cpsf4	-0.334445	0.000601015
ENSMUSG00000026955	Sapcd2	-0.37162	0.000601676
ENSMUSG00000044303	Cdkn2a	0.350445	0.000603156
ENSMUSG00000042289	Hsd3b7	0.707494	0.000604368
ENSMUSG00000015605	Srf	-0.372556	0.000606089
ENSMUSG00000050936	Gm42743	-0.538965	0.00060621
ENSMUSG00000030978	Rrm1	-0.298349	0.000613642
ENSMUSG00000072568	Lratd2	-0.419449	0.000624399
ENSMUSG00000022142	Nup155	-0.287683	0.000627268
ENSMUSG00000032601	Prkar2a	-0.324407	0.000627268
ENSMUSG00000024357	Sil1	0.569502	0.000634285
ENSMUSG00000019539	Rcn3	0.649472	0.000636536
ENSMUSG00000002814	Top3a	-0.346974	0.000639116
ENSMUSG00000049288	Lix1l	0.333755	0.000639116
ENSMUSG00000004961	Syt5	0.606196	0.000643614
ENSMUSG00000064215	Ifi27	0.316863	0.000643698
ENSMUSG00000025579	Gaa	0.295747	0.000643829
ENSMUSG00000042743	Sgtb	0.332899	0.000643829
ENSMUSG00000023952	Gtpbp2	0.482712	0.000643978
ENSMUSG00000056121	Fez2	0.396204	0.000643978
ENSMUSG00000028273	Pdlim5	0.290273	0.000647635
ENSMUSG00000022858	Tra2b	-0.318607	0.000649073
ENSMUSG00000027905	Ddx20	-0.365067	0.000650127
ENSMUSG00000028902	Sf3a3	-0.321338	0.000651385
ENSMUSG00000027509	Rae1	-0.286307	0.000651474
ENSMUSG00000061273	Mmgt1	-0.41042	0.000657063
ENSMUSG00000042225	Ammecr1	-0.447408	0.000657063
ENSMUSG00000014177	Tvp23b	0.441744	0.000657345
ENSMUSG00000026921	Egfl7	0.355341	0.000657819
ENSMUSG00000028843	Sh3bgrl3	0.384174	0.000658035
ENSMUSG00000055760	Gemin6	-0.449617	0.000660138
ENSMUSG00000059824	Dbp	0.695065	0.000661578
ENSMUSG00000028121	Bcar3	0.708169	0.000673435
ENSMUSG00000094910	D430019H16Rik	0.501526	0.000673796
ENSMUSG00000002996	Hbp1	0.462212	0.000673796
ENSMUSG00000021662	Arhgef28	-0.278187	0.000674423
ENSMUSG00000041313	Slc7a1	-0.293435	0.000677931
ENSMUSG00000047878	A4galt	0.613756	0.000683084
ENSMUSG00000032297	Celf6	0.416404	0.000686002
ENSMUSG00000022957	Itsn1	-0.257433	0.000688388
ENSMUSG00000028128	F3	0.499119	0.00069133
ENSMUSG00000038047	Haus6	-0.349226	0.000698955
ENSMUSG00000017167	Cntnap1	-0.358274	0.000699284
ENSMUSG00000039191	Rbpj	0.528147	0.000699284
ENSMUSG00000018217	Pmp22	0.319521	0.000699284
ENSMUSG00000019487	Trip10	0.345347	0.000699284
ENSMUSG00000060288	Ppih	-0.40366	0.000701205
ENSMUSG00000026127	Imp4	-0.427796	0.000701205
ENSMUSG00000046916	Myct1	1.8602	0.000703101
ENSMUSG00000065228	Gm25789	-0.790783	0.000707136
ENSMUSG00000017400	Stac2	0.50655	0.000712568
ENSMUSG00000001228	Uhrf1	-0.367667	0.000712568
ENSMUSG00000022346	Myc	-0.288088	0.000715387
ENSMUSG00000020238	Ncln	-0.308675	0.000715387
ENSMUSG00000078652	Psme3	-0.339928	0.000717488
ENSMUSG00000042590	Ipo11	-0.341591	0.000717568
ENSMUSG00000020257	Wdr82	-0.284844	0.000717568
ENSMUSG00000024007	Ppil1	-0.569354	0.000722302
ENSMUSG00000028266	Lmo4	-0.383659	0.00072761
ENSMUSG00000055172	C1ra	0.76188	0.000728558
ENSMUSG00000020471	Pold2	-0.314615	0.000728558
ENSMUSG00000001632	Brpf1	-0.305661	0.000728558
ENSMUSG00000039005	Tlr4	0.711568	0.000730853
ENSMUSG00000018446	C1qbp	-0.249793	0.000731865
ENSMUSG00000030630	Fah	0.629206	0.000732314
ENSMUSG00000034226	Rhov	0.929249	0.000736852
ENSMUSG00000021484	Lman2	-0.292653	0.000736996
ENSMUSG00000029186	Pi4k2b	0.409054	0.00073716
ENSMUSG00000020923	Ubtf	-0.35286	0.00073716
ENSMUSG00000091405	H4c14	-0.450027	0.000740808
ENSMUSG00000021048	Mthfd1	-0.442755	0.000745005
ENSMUSG00000039041	Adrm1	-0.432898	0.000745005
ENSMUSG00000024620	Pdgfrb	0.678636	0.000747607
ENSMUSG00000021180	Rps6ka5	0.376924	0.000747656
ENSMUSG00000048706	Lurap1l	0.587417	0.000747656
ENSMUSG00000051396	Gm45902	-0.378942	0.000748625
ENSMUSG00000029687	Ezh2	-0.289552	0.000751669
ENSMUSG00000022099	Dmtn	0.545117	0.000751669
ENSMUSG00000001415	Smg5	-0.325562	0.000759539
ENSMUSG00000079104	Prps1l3	-0.31227	0.000762699
ENSMUSG00000031532	Saraf	0.413214	0.000762699
ENSMUSG00000056737	Capg	1.23135	0.000762928
ENSMUSG00000034105	Meak7	0.507743	0.000766592
ENSMUSG00000050732	Vamp8	0.848174	0.000767663
ENSMUSG00000063021	H2ac15	-0.39217	0.000767663
ENSMUSG00000027663	Zmat3	-0.314439	0.000767663
ENSMUSG00000031294	D630029K05Rik	1.78987	0.000768027
ENSMUSG00000041431	Ccnb1	-0.286851	0.000768027
ENSMUSG00000032186	Tmod2	-0.305809	0.000768656
ENSMUSG00000020604	Arsg	0.579174	0.000771161
ENSMUSG00000015377	Dennd6b	-0.524867	0.000772998
ENSMUSG00000030930	Chst15	0.806862	0.000775416
ENSMUSG00000031657	Heatr3	-0.443284	0.000775416
ENSMUSG00000071649	B3gat3	0.391279	0.000775416
ENSMUSG00000023960	Enpp5	0.536802	0.000778422
ENSMUSG00000028164	Manba	0.359513	0.000779801
ENSMUSG00000029414	Kntc1	-0.331357	0.000779801
ENSMUSG00000036503	Rnf13	0.481262	0.000779801
ENSMUSG00000028108	Ecm1	0.783474	0.000779801
ENSMUSG00000109865	Hspa14	-0.332962	0.000780056
ENSMUSG00000020140	Lgr5	-0.438826	0.000780056
ENSMUSG00000020034	Tcp11l2	0.758926	0.00078411
ENSMUSG00000023031	Cela1	0.413818	0.000786552
ENSMUSG00000001248	Gramd1a	0.425171	0.000789075
ENSMUSG00000020682	Mmp28	0.801813	0.000791178
ENSMUSG00000037295	Ldlrap1	0.773906	0.00079349
ENSMUSG00000041548	Hspb8	0.24973	0.000794906
ENSMUSG00000042228	Lyn	0.741297	0.000794906
ENSMUSG00000032479	Map4	0.268662	0.000797334
ENSMUSG00000046733	Gprc5a	1.39187	0.000800993
ENSMUSG00000067786	Nnat	-0.62576	0.000804202
ENSMUSG00000038167	Plekhg6	0.962264	0.000808236
ENSMUSG00000022235	Cmbl	0.50231	0.000810364
ENSMUSG00000114456	H2bc9	-0.607859	0.000810364
ENSMUSG00000027952	Pmvk	0.277257	0.000810364
ENSMUSG00000027353	Mcm8	-0.355497	0.000813742
ENSMUSG00000022125	Cln5	0.379179	0.000816622
ENSMUSG00000037428	Vgf	0.362604	0.000816622
ENSMUSG00000055322	Tns1	0.396238	0.000816622
ENSMUSG00000039720	Got1l1	0.774956	0.000816622
ENSMUSG00000028066	Pmf1	-0.395921	0.000816622
ENSMUSG00000074886	Grk6	-0.257492	0.000817596
ENSMUSG00000027395	Polr1b	-0.457226	0.000822013
ENSMUSG00000028435	Aqp3	1.17655	0.000822918
ENSMUSG00000034101	Ctnnd1	0.252257	0.000823321
ENSMUSG00000062115	Rai1	-0.275758	0.000823321
ENSMUSG00000039431	Mtmr7	0.291523	0.00082479
ENSMUSG00000024810	Il33	1.16111	0.000826986
ENSMUSG00000071203	Naip5	0.428997	0.00082832
ENSMUSG00000037674	Rfx7	-0.407892	0.000831346
ENSMUSG00000037533	Rapgef6	-0.269297	0.000831346
ENSMUSG00000026999	Nup35	-0.450232	0.000831346
ENSMUSG00000028048	Gba	0.390037	0.000832244
ENSMUSG00000039244	E130309D02Rik	-0.385092	0.000832244
ENSMUSG00000097195	Snhg5	0.255636	0.000834084
ENSMUSG00000030346	Rad51ap1	-0.432295	0.000834084
ENSMUSG00000035745	Grin3b	-1.40586	0.000834178
ENSMUSG00000061024	Rrs1	-0.403636	0.000836425
ENSMUSG00000030870	Ubfd1	-0.303119	0.000836425
ENSMUSG00000005198	Polr2a	-0.30293	0.000836585
ENSMUSG00000015094	Npdc1	0.303542	0.000838867
ENSMUSG00000029910	Mad2l1	-0.372201	0.000839068
ENSMUSG00000027012	Dync1i2	0.252905	0.000841037
ENSMUSG00000034883	Lrr1	-0.541712	0.000841037
ENSMUSG00000038074	Fkbp14	0.498157	0.000841037
ENSMUSG00000029875	Ccdc184	0.802421	0.000844429
ENSMUSG00000068923	Syt11	0.244215	0.000844429
ENSMUSG00000061288	Taok3	0.278651	0.000854435
ENSMUSG00000056531	Ccdc18	0.385138	0.000856553
ENSMUSG00000020496	Rnf187	-0.31804	0.000860718
ENSMUSG00000005470	Asf1b	-0.468525	0.000862574
ENSMUSG00000078517	Emc1	-0.310647	0.000863461
ENSMUSG00000062328	Rpl17	0.300272	0.00086348
ENSMUSG00000068394	Cep152	-0.33792	0.000864754
ENSMUSG00000029480	Dhx37	-0.459872	0.000866071
ENSMUSG00000117406	Ntn3	-0.486762	0.000868408
ENSMUSG00000050931	Sgms2	0.669156	0.000869359
ENSMUSG00000039166	Akap7	0.393799	0.000871343
ENSMUSG00000009030	Pdcl	0.29266	0.000871343
ENSMUSG00000028068	Iqgap3	-0.295028	0.000874879
ENSMUSG00000025185	Loxl4	1.71671	0.000874879
ENSMUSG00000037361	Sf3b6	-0.306005	0.000874879
ENSMUSG00000028909	Ptpru	0.33231	0.000874879
ENSMUSG00000007880	Arid1a	-0.290618	0.000874879
ENSMUSG00000027624	Epb41l1	-0.306427	0.000875915
ENSMUSG00000014498	Ankrd52	-0.336105	0.000876473
ENSMUSG00000032802	Srxn1	0.452072	0.000876473
ENSMUSG00000027203	Dut	-0.373862	0.000879922
ENSMUSG00000029594	Rbm19	-0.331217	0.000884232
ENSMUSG00000022390	Zc3h7b	-0.270765	0.00089183
ENSMUSG00000024212	Mllt1	-0.378554	0.00089879
ENSMUSG00000021668	Polk	0.46214	0.000907196
ENSMUSG00000028044	Cks1b	-0.306657	0.000909006
ENSMUSG00000051716	Apon	-0.896496	0.000918478
ENSMUSG00000063172	Hspb11	0.474571	0.000920056
ENSMUSG00000024378	Stard4	0.436522	0.000921113
ENSMUSG00000022817	Itgb5	0.333759	0.000928343
ENSMUSG00000034902	Pip5k1c	-0.519728	0.000935476
ENSMUSG00000053293	Pom121	-0.33924	0.00093832
ENSMUSG00000050107	Haspin	-0.410777	0.00093832
ENSMUSG00000069601	Ank3	0.263066	0.00093832
ENSMUSG00000029217	Tec	0.915594	0.000940783
ENSMUSG00000041936	Agrn	0.264181	0.000941365
ENSMUSG00000020695	Mrc2	0.600472	0.000941365
ENSMUSG00000048578	Mlec	-0.28729	0.000942785
ENSMUSG00000031422	Morf4l2	0.239516	0.000944085
ENSMUSG00000017999	Ddx27	-0.297332	0.000945988
ENSMUSG00000042613	Pbxip1	0.493907	0.000947464
ENSMUSG00000028364	Tnc	1.04711	0.000947464
ENSMUSG00000031320	Rps4x	0.271222	0.000947464
ENSMUSG00000022197	Pdzd2	0.345023	0.000949784
ENSMUSG00000037235	Mxd4	0.468627	0.0009553
ENSMUSG00000109324	Prmt1	-0.29084	0.0009553
ENSMUSG00000032834	Pwp2	-0.413925	0.0009553
ENSMUSG00000042109	Csdc2	0.56531	0.0009553
ENSMUSG00000034218	Atm	-0.3843	0.000957247
ENSMUSG00000025758	Plk4	-0.261972	0.000957247
ENSMUSG00000024764	Naa40	-0.488438	0.000960525
ENSMUSG00000032908	Sgpp2	0.556051	0.000960793
ENSMUSG00000098269	Mir8094	-0.348031	0.000961197
ENSMUSG00000038384	Setd1b	-0.446105	0.000964897
ENSMUSG00000046179	E2f8	-0.439716	0.000966978
ENSMUSG00000022561	Gpaa1	-0.397431	0.000968077
ENSMUSG00000069267	H3c2	-0.706604	0.00097386
ENSMUSG00000033272	Slc35a4	-0.404157	0.000975523
ENSMUSG00000058672	Tubb2a	0.304913	0.000976664
ENSMUSG00000027713	1810062G17Rik	1.28137	0.000982527
ENSMUSG00000037003	Tns2	0.53084	0.000982527
ENSMUSG00000035666	Gtf3c4	-0.244602	0.000983813
ENSMUSG00000036934	4921524J17Rik	0.464702	0.000993326
ENSMUSG00000023272	Creld2	-0.282877	0.000997965
ENSMUSG00000003528	Slc25a1	0.314306	0.0010052
ENSMUSG00000029171	Pgm2	0.423328	0.00100817
ENSMUSG00000034245	Hdac11	0.389427	0.00100998
ENSMUSG00000020549	Elac2	-0.43808	0.00101587
ENSMUSG00000032816	Igdcc4	0.505474	0.00101883
ENSMUSG00000028671	Gale	0.369408	0.00101902
ENSMUSG00000022575	Gsdmd	0.573586	0.0010197
ENSMUSG00000029816	Gpnmb	1.58456	0.00102833
ENSMUSG00000025357	Dgka	0.458663	0.00102833
ENSMUSG00000087943	Gm24245	2.56715	0.00102833
ENSMUSG00000033487	Fndc3a	0.356025	0.00104313
ENSMUSG00000041846	Ppp4r3a	-0.286015	0.0010439
ENSMUSG00000041438	Utp4	-0.331447	0.0010439
ENSMUSG00000046791	Riox1	-0.50021	0.00104583
ENSMUSG00000018102	H2bc4	-0.507642	0.00105386
ENSMUSG00000007029	Vars	-0.26604	0.00105396
ENSMUSG00000000693	Loxl3	0.552956	0.00105411
ENSMUSG00000032126	Hmbs	-0.275411	0.00105451
ENSMUSG00000115326	Gm35019	0.711309	0.00105574
ENSMUSG00000027187	Cat	0.417497	0.00105661
ENSMUSG00000029920	Smarcad1	-0.290235	0.00105823
ENSMUSG00000032555	Topbp1	-0.33064	0.00105823
ENSMUSG00000085156	Snhg15	-0.31314	0.00105823
ENSMUSG00000033257	Ttll4	-0.25857	0.00105854
ENSMUSG00000027478	Dnmt3b	-0.400091	0.00105961
ENSMUSG00000064326	Siva1	-0.593743	0.00105961
ENSMUSG00000044177	Wfikkn2	0.409782	0.00105961
ENSMUSG00000031629	Cenpu	-0.375846	0.00105961
ENSMUSG00000022312	Eif3h	0.264337	0.00105962
ENSMUSG00000043460	Elfn2	0.299865	0.00106018
ENSMUSG00000030042	Pole4	-0.38063	0.00106154
ENSMUSG00000028189	Ctbs	0.557717	0.00106229
ENSMUSG00000050821	Fam131a	0.430536	0.00106229
ENSMUSG00000105001	Gm47275	-0.332813	0.00106421
ENSMUSG00000029311	Hsd17b11	0.406843	0.00106421
ENSMUSG00000032562	Gnai2	0.288939	0.00106571
ENSMUSG00000002728	Naa20	-0.334766	0.00106663
ENSMUSG00000038949	Cnst	-0.350437	0.00106696
ENSMUSG00000029516	Cit	-0.290809	0.00106696
ENSMUSG00000020462	Cfap36	0.379	0.00106763
ENSMUSG00000057880	Abat	0.279948	0.00106978
ENSMUSG00000024742	Fen1	-0.471501	0.00107211
ENSMUSG00000028212	Ccne2	-0.339318	0.00107281
ENSMUSG00000069266	H4c2	-0.498683	0.00107281
ENSMUSG00000094338	H2bc13	-0.494022	0.00107281
ENSMUSG00000021645	Smn1	-0.321974	0.00107346
ENSMUSG00000029147	Ppm1g	-0.338172	0.00107512
ENSMUSG00000022721	Trmt2a	-0.307383	0.00107944
ENSMUSG00000027678	Ncoa3	0.273671	0.00108084
ENSMUSG00000030609	Aen	-0.480794	0.00108119
ENSMUSG00000091387	Gcnt4	-0.506039	0.00109162
ENSMUSG00000029406	Pitpnm2	-0.420069	0.00109985
ENSMUSG00000036825	Ssx2ip	-0.263112	0.00109985
ENSMUSG00000027242	Wdr76	-0.349068	0.00109985
ENSMUSG00000048978	Nrsn1	0.29457	0.00110003
ENSMUSG00000053141	Ptprt	0.719756	0.00110603
ENSMUSG00000003721	Insig2	0.422074	0.00111392
ENSMUSG00000104960	Snhg8	0.450058	0.00111707
ENSMUSG00000032320	Rcn2	0.361262	0.00112008
ENSMUSG00000027423	Snx5	-0.268678	0.00112121
ENSMUSG00000039748	Exo1	-0.558771	0.00112574
ENSMUSG00000028927	Padi2	0.493937	0.00112574
ENSMUSG00000000028	Cdc45	-0.509395	0.00112574
ENSMUSG00000029361	Nos1	0.815973	0.00112574
ENSMUSG00000030435	U2af2	-0.265077	0.00112907
ENSMUSG00000017146	Brca1	-0.338314	0.00113451
ENSMUSG00000047022	Mipol1	0.314643	0.00113646
ENSMUSG00000034329	Brip1	-0.402115	0.00113828
ENSMUSG00000038685	Rtel1	-0.369205	0.00113828
ENSMUSG00000078607	1810010H24Rik	1.09895	0.00113828
ENSMUSG00000020186	Csrp2	0.340754	0.00114083
ENSMUSG00000079629	Rhox2g	0.563014	0.00114133
ENSMUSG00000052419	2610001J05Rik	0.37074	0.00114133
ENSMUSG00000022992	Kansl2	-0.325987	0.00114133
ENSMUSG00000004040	Stat3	0.327295	0.00114426
ENSMUSG00000038482	Tfdp1	-0.307438	0.00114489
ENSMUSG00000056612	Ppp1r14b	-0.366519	0.00114542
ENSMUSG00000039774	Galnt12	0.55394	0.00114628
ENSMUSG00000035226	Rims4	-0.408533	0.0011503
ENSMUSG00000051890	Klhdc1	0.567445	0.0011503
ENSMUSG00000075014	Gm10800	1.01381	0.00115349
ENSMUSG00000041130	Zfp598	-0.266516	0.00115349
ENSMUSG00000034394	Lif	0.877796	0.00115373
ENSMUSG00000006398	Cdc20	-0.333884	0.00116062
ENSMUSG00000036278	Macrod1	0.607395	0.00116149
ENSMUSG00000027326	Knl1	-0.306014	0.00116185
ENSMUSG00000002324	Rec8	0.383221	0.00116465
ENSMUSG00000028261	Ndufaf4	-0.483117	0.0011662
ENSMUSG00000038312	Edem2	0.32238	0.00116964
ENSMUSG00000026504	Sdccag8	0.302161	0.00117053
ENSMUSG00000050410	Tcf19	-0.440236	0.00117346
ENSMUSG00000022070	Bora	-0.426396	0.00117538
ENSMUSG00000031819	Emc8	-0.446553	0.00118028
ENSMUSG00000010830	Kdelr3	0.867817	0.00118028
ENSMUSG00000025492	Ifitm3	0.783132	0.0011891
ENSMUSG00000027610	Gss	0.401084	0.00119265
ENSMUSG00000020658	Efr3b	-0.365874	0.00119642
ENSMUSG00000030737	Slco2b1	0.641558	0.00120046
ENSMUSG00000033685	Ucp2	0.274775	0.00120046
ENSMUSG00000023328	Ache	0.547853	0.00120266
ENSMUSG00000054766	Set	-0.278708	0.00120266
ENSMUSG00000036820	Amdhd2	0.450665	0.00120266
ENSMUSG00000037791	Phf12	-0.326208	0.00120266
ENSMUSG00000026249	Serpine2	0.833462	0.00120292
ENSMUSG00000065265	Gm23455	0.353004	0.00120292
ENSMUSG00000029430	Ran	-0.284654	0.00120292
ENSMUSG00000035772	Mrps2	-0.305706	0.00120292
ENSMUSG00000046093	Hpcal4	0.630623	0.00120425
ENSMUSG00000030880	Polr3e	-0.281495	0.00122456
ENSMUSG00000020091	Eif4ebp2	-0.27251	0.0012249
ENSMUSG00000031562	Dctd	-0.304384	0.0012249
ENSMUSG00000043683	Fem1a	-0.385741	0.00122929
ENSMUSG00000006576	Slc4a3	-0.374727	0.00123211
ENSMUSG00000041736	Tspo	0.539432	0.00123415
ENSMUSG00000002835	Chaf1a	-0.338893	0.00123506
ENSMUSG00000036264	Fstl4	-0.943802	0.00125436
ENSMUSG00000020866	Cacna1g	0.342319	0.00125436
ENSMUSG00000032418	Me1	0.378609	0.00125628
ENSMUSG00000073481	Mtarc2	0.403378	0.00125664
ENSMUSG00000004558	Ndrg2	0.854533	0.00126555
ENSMUSG00000029110	Rnf4	-0.231279	0.00126555
ENSMUSG00000010505	Myt1	-0.295969	0.0012661
ENSMUSG00000000131	Xpo6	-0.258382	0.0012661
ENSMUSG00000009654	Oit3	1.07956	0.0012667
ENSMUSG00000016128	Stard13	0.29321	0.0012667
ENSMUSG00000046618	Olfml2a	0.263217	0.0012667
ENSMUSG00000042622	Maff	0.691949	0.00126865
ENSMUSG00000025950	Idh1	0.264114	0.00127682
ENSMUSG00000017550	Atad5	-0.304953	0.00127682
ENSMUSG00000021294	Kif26a	-0.255051	0.00127904
ENSMUSG00000069308	Hist1h2bp	-0.577653	0.00128124
ENSMUSG00000029363	Rfc5	-0.421069	0.00128124
ENSMUSG00000069793	Slfn9	-0.557525	0.00128124
ENSMUSG00000027111	Itga6	0.251821	0.00128124
ENSMUSG00000021215	Net1	-0.371453	0.00128124
ENSMUSG00000001436	Slc19a1	-0.2822	0.00129316
ENSMUSG00000026571	Dcaf6	0.302356	0.00129316
ENSMUSG00000004500	Zfp324	-0.416395	0.00129855
ENSMUSG00000022718	Dgcr8	-0.41543	0.00131737
ENSMUSG00000074622	Mafb	0.452965	0.00131737
ENSMUSG00000026031	Cflar	0.405724	0.00132587
ENSMUSG00000030102	Itpr1	-0.305063	0.00132587
ENSMUSG00000020899	Pfas	-0.361953	0.00132751
ENSMUSG00000023150	Ivns1abp	-0.269184	0.001335
ENSMUSG00000034462	Pkd2	-0.343436	0.00133754
ENSMUSG00000054717	Hmgb2	-0.30751	0.00133764
ENSMUSG00000030610	Det1	-0.373682	0.00133764
ENSMUSG00000025867	Cplx2	0.337813	0.00133764
ENSMUSG00000053644	Aldh7a1	0.442573	0.00133764
ENSMUSG00000025364	Pa2g4	-0.316195	0.00134203
ENSMUSG00000033967	Rnf225	-0.973464	0.00134203
ENSMUSG00000022905	Kpna1	-0.223383	0.00134203
ENSMUSG00000069302	H2ac12	-0.523607	0.00134456
ENSMUSG00000047786	Lix1	-0.580715	0.00135764
ENSMUSG00000028497	Hacd4	0.781543	0.00135827
ENSMUSG00000008373	Prpf31	-0.39973	0.00135934
ENSMUSG00000021070	Bdkrb2	0.310429	0.0013608
ENSMUSG00000027405	Nop56	-0.382135	0.00136119
ENSMUSG00000073599	Ecscr	0.790771	0.00136554
ENSMUSG00000024993	Fam45a	0.367481	0.0013677
ENSMUSG00000001518	Itfg2	-0.350752	0.0013677
ENSMUSG00000006010	Odr4	0.313267	0.00136892
ENSMUSG00000027900	Dram2	0.399151	0.00137642
ENSMUSG00000038225	Primpol	0.382364	0.00137872
ENSMUSG00000025743	Sdc3	0.422787	0.00137872
ENSMUSG00000002341	Ncan	0.408987	0.00137872
ENSMUSG00000021198	Unc79	-0.291969	0.00137872
ENSMUSG00000013833	Med16	-0.449874	0.00138096
ENSMUSG00000003135	Cnot11	-0.381143	0.00138554
ENSMUSG00000031482	Slc25a15	-0.415551	0.00138695
ENSMUSG00000009741	Ubp1	-0.318826	0.00139152
ENSMUSG00000014778	Fhod1	0.369764	0.00139902
ENSMUSG00000033031	Cip2a	-0.280058	0.00140024
ENSMUSG00000028882	Ppp1r8	-0.310926	0.00140699
ENSMUSG00000020886	Dlg4	0.326112	0.00141055
ENSMUSG00000024301	Kifc5b	-0.295091	0.00141055
ENSMUSG00000024960	Plcb3	0.283759	0.00141055
ENSMUSG00000052296	Ppp6r1	-0.237491	0.00141055
ENSMUSG00000031767	Nudt7	0.521781	0.00141055
ENSMUSG00000021280	Exoc3l4	0.854205	0.00141055
ENSMUSG00000024261	Syt4	0.295827	0.00141055
ENSMUSG00000078671	Chd2	0.304894	0.00141055
ENSMUSG00000022474	Pmm1	0.25158	0.00141055
ENSMUSG00000041747	Utp15	-0.328818	0.00141055
ENSMUSG00000029275	Gfi1	0.861304	0.00141055
ENSMUSG00000004099	Dnmt1	-0.285795	0.00141055
ENSMUSG00000097365	C030034L19Rik	0.728679	0.00141171
ENSMUSG00000075289	Carns1	0.880492	0.00141466
ENSMUSG00000048154	Kmt2d	-0.264611	0.00142144
ENSMUSG00000040713	Creg1	0.514861	0.00142198
ENSMUSG00000020111	Micu1	0.259778	0.00142198
ENSMUSG00000026123	Plekhb2	0.287638	0.00142471
ENSMUSG00000032261	Sh3bgrl2	0.467592	0.00143042
ENSMUSG00000022033	Pbk	-0.438801	0.00143861
ENSMUSG00000018362	Kpna2	-0.293149	0.00144318
ENSMUSG00000074652	Myh7b	1.0493	0.00144578
ENSMUSG00000000876	Pxmp4	0.452217	0.00144767
ENSMUSG00000023988	Bysl	-0.372654	0.00145075
ENSMUSG00000116482	Gm34152	0.396588	0.00146181
ENSMUSG00000021114	Atp6v1d	0.249976	0.00146181
ENSMUSG00000039231	Suv39h1	-0.329554	0.00146252
ENSMUSG00000055976	Cldn23	0.983335	0.00146252
ENSMUSG00000064037	Gpn1	-0.338666	0.00146285
ENSMUSG00000005899	Smpd4	-0.41932	0.00147174
ENSMUSG00000022385	Gtse1	-0.348817	0.00147574
ENSMUSG00000051223	Bzw1	-0.284131	0.00147583
ENSMUSG00000043733	Ptpn11	-0.232535	0.00147757
ENSMUSG00000041769	Ppp2r2d	-0.244421	0.00148213
ENSMUSG00000034574	Daam1	0.25882	0.00148956
ENSMUSG00000007038	Neu1	0.396759	0.00148956
ENSMUSG00000024037	Wdr4	-0.320018	0.00150634
ENSMUSG00000039630	Hnrnpu	-0.29152	0.00151906
ENSMUSG00000042903	Foxo4	0.35853	0.00152946
ENSMUSG00000042997	Nhlrc3	0.371931	0.00153517
ENSMUSG00000005299	Letm1	-0.281512	0.00153517
ENSMUSG00000025571	Tnrc6c	-0.281648	0.00153517
ENSMUSG00000064968	Snord47	-0.336402	0.0015396
ENSMUSG00000025355	Mmp19	1.09359	0.00153998
ENSMUSG00000009687	Fxyd5	0.74185	0.00154315
ENSMUSG00000034206	Polq	-0.387498	0.0015496
ENSMUSG00000050071	Bex1	0.286191	0.0015496
ENSMUSG00000033732	Sf3b3	-0.2802	0.00155581
ENSMUSG00000026281	Dtymk	-0.357723	0.00155581
ENSMUSG00000075327	Zbtb2	-0.509803	0.00155681
ENSMUSG00000029438	Bcl7a	-0.319575	0.00155768
ENSMUSG00000020089	Ppa1	-0.257382	0.00156072
ENSMUSG00000100210	H3c7	-0.878555	0.00156072
ENSMUSG00000020116	Pno1	-0.344672	0.00156072
ENSMUSG00000028029	Aimp1	0.289333	0.00156072
ENSMUSG00000022307	Oxr1	0.270091	0.00156072
ENSMUSG00000038697	Taf5l	-0.336644	0.00156093
ENSMUSG00000032477	Cdc25a	-0.354208	0.00156139
ENSMUSG00000053522	Lgals7	0.905761	0.00156456
ENSMUSG00000023999	Kif6	0.711255	0.00156706
ENSMUSG00000022554	Hgh1	-0.464571	0.00157023
ENSMUSG00000025068	Gsto1	0.673827	0.00157028
ENSMUSG00000031906	Smpd3	-0.378913	0.00157204
ENSMUSG00000022191	Drosha	-0.256282	0.00157237
ENSMUSG00000041112	Elmo1	0.961955	0.00157237
ENSMUSG00000054115	Skp2	-0.344415	0.00157402
ENSMUSG00000010554	Mettl16	-0.307494	0.00157402
ENSMUSG00000024120	Lrpprc	-0.248307	0.00157493
ENSMUSG00000074802	Gas2l3	0.36182	0.00157746
ENSMUSG00000053119	Chmp3	0.263774	0.00157746
ENSMUSG00000036257	Pnpla8	0.342142	0.00158268
ENSMUSG00000061778	Mospd2	0.308716	0.00158295
ENSMUSG00000036223	Ska1	-0.407826	0.00158557
ENSMUSG00000024883	Rin1	0.364113	0.00159288
ENSMUSG00000051278	Zgrf1	-0.369719	0.001594
ENSMUSG00000028957	Per3	0.487463	0.00159586
ENSMUSG00000006728	Cdk4	-0.24098	0.00160206
ENSMUSG00000063146	Clip2	0.290011	0.00160206
ENSMUSG00000028573	Fggy	0.519258	0.00160206
ENSMUSG00000031902	Nfatc3	-0.279379	0.00160206
ENSMUSG00000059323	Tonsl	-0.376911	0.00160206
ENSMUSG00000040322	Slc25a24	0.273866	0.00160206
ENSMUSG00000095217	H2bc15	-0.551308	0.0016176
ENSMUSG00000052396	Mogat2	0.80435	0.00162506
ENSMUSG00000028159	Dapp1	0.64135	0.00162994
ENSMUSG00000032578	Cish	1.12765	0.00163604
ENSMUSG00000033294	Noc4l	-0.387157	0.00163644
ENSMUSG00000021819	Zswim8	-0.326623	0.00163644
ENSMUSG00000033065	Pfkm	0.37013	0.00163781
ENSMUSG00000047694	Yipf6	-0.445298	0.0016429
ENSMUSG00000026600	Soat1	0.729443	0.00164475
ENSMUSG00000049676	Catsperg1	0.461814	0.00164725
ENSMUSG00000022098	Bmp1	0.334535	0.00164725
ENSMUSG00000068250	Amn1	0.426244	0.00164725
ENSMUSG00000039220	Ppp1r10	-0.371668	0.00164725
ENSMUSG00000037161	Mgarp	0.895085	0.00164971
ENSMUSG00000031862	Atp13a1	-0.317534	0.0016542
ENSMUSG00000020198	Ap3d1	-0.303337	0.0016585
ENSMUSG00000026698	Pigc	0.468007	0.0016585
ENSMUSG00000067235	H2-Q10	0.38909	0.00167147
ENSMUSG00000058290	Espl1	-0.276912	0.00167158
ENSMUSG00000015305	Sash1	0.343584	0.00167158
ENSMUSG00000041225	Arhgap12	0.265657	0.00167158
ENSMUSG00000079553	Kifc1	-0.287805	0.00167205
ENSMUSG00000003849	Nqo1	0.655426	0.00167502
ENSMUSG00000046709	Mapk10	0.276103	0.00167502
ENSMUSG00000041870	Ankrd13a	-0.339272	0.0016755
ENSMUSG00000029767	Calu	0.239374	0.00168074
ENSMUSG00000000530	Acvrl1	0.685227	0.00168187
ENSMUSG00000028042	Zbtb7b	0.421906	0.00168497
ENSMUSG00000015536	Mocs2	0.316601	0.0016878
ENSMUSG00000013701	Timm23	-0.382141	0.00169505
ENSMUSG00000076431	Sox4	0.254157	0.00170282
ENSMUSG00000033721	Vav3	0.291056	0.00170282
ENSMUSG00000072966	Gprasp2	0.288852	0.00170282
ENSMUSG00000022558	Mroh1	0.386044	0.00170602
ENSMUSG00000039988	Ankrd13c	-0.270269	0.00170602
ENSMUSG00000002825	Qtrt1	-0.395282	0.00170913
ENSMUSG00000018428	Akap1	-0.288597	0.00171378
ENSMUSG00000005142	Man2b1	0.345396	0.00171462
ENSMUSG00000030785	Cox6a2	0.932755	0.00171942
ENSMUSG00000033970	Rfc3	-0.305507	0.00173068
ENSMUSG00000009291	Pttg1ip	0.267168	0.00173123
ENSMUSG00000055884	Fancm	-0.434182	0.00174397
ENSMUSG00000073725	Lmbrd1	0.309114	0.00174397
ENSMUSG00000026113	Inpp4a	0.307148	0.00174409
ENSMUSG00000021374	Nup153	-0.256048	0.00174736
ENSMUSG00000016200	Syt14	0.239076	0.00174812
ENSMUSG00000028702	Rad54l	-0.472298	0.00174823
ENSMUSG00000028444	Cntfr	-0.296185	0.00175141
ENSMUSG00000003604	Aven	-0.413433	0.00175141
ENSMUSG00000019998	Stx7	0.322291	0.00175214
ENSMUSG00000028419	Chmp5	0.274922	0.00175909
ENSMUSG00000092812	Gm23634	-0.324337	0.00176571
ENSMUSG00000050106	Tmc8	0.4387	0.00176646
ENSMUSG00000074476	Spc24	-0.359096	0.00176646
ENSMUSG00000023000	Dhh	0.945366	0.00177148
ENSMUSG00000027935	Rab13	0.513308	0.00177357
ENSMUSG00000017119	Nbr1	0.318984	0.00177852
ENSMUSG00000091345	Col6a5	0.387936	0.00178426
ENSMUSG00000024870	Rab1b	-0.358795	0.00179244
ENSMUSG00000072825	Cep170b	0.389943	0.0017933
ENSMUSG00000055240	Zfp101	-0.411859	0.00179561
ENSMUSG00000078931	Pdf	-0.509578	0.00179561
ENSMUSG00000021175	Cdca7l	-0.309278	0.00179561
ENSMUSG00000030406	Gipr	0.67731	0.00179793
ENSMUSG00000029715	Pop7	-0.395951	0.00180059
ENSMUSG00000020230	Prmt2	0.255404	0.00180059
ENSMUSG00000068101	Cenpm	-0.430392	0.00180224
ENSMUSG00000064288	H4c12	-0.428067	0.00180224
ENSMUSG00000037313	Tacc3	-0.250593	0.00180451
ENSMUSG00000032733	Snx33	0.593431	0.00181143
ENSMUSG00000031821	Gins2	-0.374984	0.00182501
ENSMUSG00000001289	Pfdn5	0.260212	0.00182682
ENSMUSG00000034021	Pds5b	-0.220421	0.00182888
ENSMUSG00000034311	Kif4	-0.251409	0.00184007
ENSMUSG00000036781	Rps27l	-0.343178	0.00184875
ENSMUSG00000032181	Scg3	0.264292	0.00185377
ENSMUSG00000006307	Kmt2b	-0.280437	0.00185377
ENSMUSG00000061589	Dot1l	-0.238188	0.00185506
ENSMUSG00000068966	Zbtb34	-0.331492	0.00185506
ENSMUSG00000035184	Fam124a	0.460552	0.00185511
ENSMUSG00000032399	Rpl4	0.2387	0.00185576
ENSMUSG00000025790	Slco3a1	-0.279976	0.00185634
ENSMUSG00000028884	Rpa2	-0.498595	0.00185744
ENSMUSG00000045636	Mtus1	0.23277	0.00186004
ENSMUSG00000031754	Nudt21	-0.226578	0.00186026
ENSMUSG00000016984	Etaa1	-0.265349	0.00186101
ENSMUSG00000012443	Kif11	-0.310866	0.00186329
ENSMUSG00000032228	Tcf12	-0.219708	0.00186509
ENSMUSG00000028789	Azin2	0.418745	0.00187037
ENSMUSG00000026176	Ctdsp1	-0.365365	0.00187297
ENSMUSG00000073436	Eme2	-0.54873	0.00187297
ENSMUSG00000026694	Eef1aknmt	-0.360758	0.00187297
ENSMUSG00000025757	Hspa4l	0.234277	0.00187576
ENSMUSG00000025237	Parp6	0.254703	0.00187576
ENSMUSG00000078942	Naip6	0.32164	0.00187623
ENSMUSG00000044502	Bod1	-0.267275	0.00188259
ENSMUSG00000033105	Lss	0.275422	0.00188259
ENSMUSG00000029863	Casp2	-0.304928	0.00188259
ENSMUSG00000032604	Qars	0.251539	0.00188915
ENSMUSG00000071647	Eml3	-0.356863	0.0018916
ENSMUSG00000005107	Slc2a9	0.586573	0.00189344
ENSMUSG00000054277	Arfgap3	0.436281	0.0019021
ENSMUSG00000025231	Sufu	-0.403529	0.00191419
ENSMUSG00000037020	Wdr62	-0.374904	0.00191419
ENSMUSG00000099481	Xndc1	-0.387718	0.00191536
ENSMUSG00000017132	Cyth1	0.317481	0.00192066
ENSMUSG00000064440	Gm26224	0.354988	0.0019247
ENSMUSG00000025375	Aatk	0.351619	0.0019247
ENSMUSG00000016496	Cd274	0.606246	0.0019247
ENSMUSG00000097311	Gm26871	-0.449706	0.0019247
ENSMUSG00000078495	Zfp984	0.350162	0.00193126
ENSMUSG00000020964	Sel1l	0.268114	0.0019332
ENSMUSG00000034664	Itga2b	0.734869	0.00193425
ENSMUSG00000025898	Cwf19l2	0.288254	0.00193651
ENSMUSG00000024143	Rhoq	0.357971	0.00194081
ENSMUSG00000086040	Wipf3	0.275331	0.00194376
ENSMUSG00000057134	Ado	-0.240464	0.00194512
ENSMUSG00000074088	Snrnp40	-0.319274	0.00194512
ENSMUSG00000024548	Setbp1	-0.323984	0.00194833
ENSMUSG00000037386	Rims2	-0.25133	0.00195053
ENSMUSG00000025020	Slit1	0.659487	0.00195207
ENSMUSG00000034022	Cpsf1	-0.261644	0.00196106
ENSMUSG00000029403	Cdkl2	0.594688	0.00197063
ENSMUSG00000029538	Srsf9	-0.240229	0.00197273
ENSMUSG00000038170	Pde4dip	-0.255894	0.00197406
ENSMUSG00000060678	H4c3	-0.356349	0.00197666
ENSMUSG00000055069	Rab39	0.489866	0.00197699
ENSMUSG00000003546	Klc4	0.449797	0.00197999
ENSMUSG00000036834	Plch1	-0.526445	0.00198506
ENSMUSG00000052566	Hook2	0.351584	0.00199138
ENSMUSG00000020079	Supv3l1	-0.324205	0.00199138
ENSMUSG00000021675	F2rl2	0.421699	0.00199138
ENSMUSG00000086290	Snhg12	0.437955	0.0019967
ENSMUSG00000021838	Samd4	0.360104	0.00199973
ENSMUSG00000022893	Adamts1	0.594482	0.00200031
ENSMUSG00000054715	Zscan22	-0.466718	0.00201603
ENSMUSG00000041028	Ghitm	0.349933	0.00201603
ENSMUSG00000007946	Phox2a	-0.413087	0.00201603
ENSMUSG00000097908	4933404O12Rik	-0.334539	0.00201603
ENSMUSG00000041147	Brca2	-0.400993	0.00201947
ENSMUSG00000029622	Arpc1b	0.264255	0.00201947
ENSMUSG00000018395	Kif3a	0.384715	0.00202389
ENSMUSG00000023088	Abcc1	0.306661	0.00202389
ENSMUSG00000023861	Mpc1	-0.313034	0.00202768
ENSMUSG00000062270	Morf4l1	0.221544	0.00202972
ENSMUSG00000033577	Myo6	0.378426	0.00202972
ENSMUSG00000040658	Dnph1	-0.35221	0.00202972
ENSMUSG00000021711	Trappc13	-0.282791	0.00202972
ENSMUSG00000021131	Erh	-0.296593	0.00202972
ENSMUSG00000039826	Trub2	-0.440155	0.00203169
ENSMUSG00000015484	Fam163a	0.577814	0.00203169
ENSMUSG00000025207	Sema4g	0.748654	0.00203169
ENSMUSG00000049516	Spty2d1	0.308976	0.00203169
ENSMUSG00000029178	Klf3	0.302412	0.00203213
ENSMUSG00000061898	Rbak	-0.359535	0.00203226
ENSMUSG00000027284	Cdan1	-0.39252	0.00203226
ENSMUSG00000073664	Nbeal1	0.302011	0.00205277
ENSMUSG00000043445	Pgp	-0.328479	0.00205277
ENSMUSG00000029076	Sdf4	0.208141	0.00205661
ENSMUSG00000032875	Arhgef17	0.371535	0.00205763
ENSMUSG00000042700	Sipa1l1	0.231178	0.00206139
ENSMUSG00000031832	Taf1c	-0.533675	0.00206139
ENSMUSG00000056076	Eif3b	-0.246268	0.00206139
ENSMUSG00000053746	Ptrh1	0.723058	0.00206616
ENSMUSG00000037239	Spred3	0.325514	0.00206864
ENSMUSG00000000759	Tubgcp3	-0.244287	0.00206864
ENSMUSG00000059772	Slx1b	0.444451	0.00206864
ENSMUSG00000022946	Dop1b	0.326573	0.00206864
ENSMUSG00000096210	H1f0	-0.262991	0.00207399
ENSMUSG00000041020	Map7d2	0.242205	0.00207399
ENSMUSG00000064672	Gm22806	-0.91859	0.00207399
ENSMUSG00000020571	Pdia6	0.232172	0.00207399
ENSMUSG00000028233	Tgs1	-0.296469	0.00207928
ENSMUSG00000037364	Srrt	-0.372894	0.00207972
ENSMUSG00000026848	Tor1b	-0.365154	0.00208144
ENSMUSG00000038587	Akap12	0.240064	0.00208925
ENSMUSG00000038046	Mrm3	-0.416639	0.00209755
ENSMUSG00000031590	Frg1	0.242737	0.00209755
ENSMUSG00000025809	Itgb1	0.263577	0.00209755
ENSMUSG00000077167	Gm24119	-0.814429	0.00209755
ENSMUSG00000031959	Wdr59	0.249794	0.00210055
ENSMUSG00000040652	Oaz2	0.26893	0.00210055
ENSMUSG00000048865	Arhgap30	0.225455	0.00210055
ENSMUSG00000033596	Rfwd3	-0.263163	0.00210055
ENSMUSG00000006386	Tek	0.825265	0.00210055
ENSMUSG00000037461	Ints7	-0.235967	0.00210055
ENSMUSG00000031245	Hmgn5	0.518039	0.0021018
ENSMUSG00000001323	Srr	0.430001	0.0021018
ENSMUSG00000031916	Cog8	-0.400566	0.00211227
ENSMUSG00000027582	Zgpat	-0.374219	0.00211392
ENSMUSG00000022324	Matn2	1.1879	0.00211609
ENSMUSG00000030714	Sgf29	-0.419189	0.00211609
ENSMUSG00000044164	Rnf182	0.594908	0.00211761
ENSMUSG00000011256	Adam19	0.214782	0.00212561
ENSMUSG00000061983	Rps12	0.264319	0.00212561
ENSMUSG00000023236	Scg5	0.398364	0.00213319
ENSMUSG00000027962	Vcam1	1.28886	0.00214288
ENSMUSG00000063160	Numbl	0.539893	0.00214887
ENSMUSG00000114278	Gm49027	-0.288081	0.00214887
ENSMUSG00000051435	Fhad1	0.931976	0.00214927
ENSMUSG00000091736	Yy2	-0.395476	0.00215019
ENSMUSG00000048058	Ldlrad3	-0.223113	0.00215019
ENSMUSG00000022322	Shcbp1	-0.332346	0.00216809
ENSMUSG00000038485	Socs7	-0.242871	0.00216809
ENSMUSG00000039081	Zfp503	-0.542487	0.0021728
ENSMUSG00000037795	N4bp2	-0.264708	0.0021729
ENSMUSG00000029191	Rfc1	-0.232228	0.00218669
ENSMUSG00000026622	Nek2	-0.250018	0.00218902
ENSMUSG00000090553	Snrpe	-0.255122	0.00219053
ENSMUSG00000006651	Aplp1	0.468761	0.00219767
ENSMUSG00000031506	Ptpn7	0.928263	0.00220583
ENSMUSG00000061991	H2ac10	-0.390692	0.00220881
ENSMUSG00000039377	Hlx	0.363875	0.00221671
ENSMUSG00000042626	Shc1	0.256719	0.00222485
ENSMUSG00000039126	Prune2	0.332281	0.00223138
ENSMUSG00000041852	Tcf20	0.211912	0.00223272
ENSMUSG00000040990	Sh3kbp1	0.251161	0.00223331
ENSMUSG00000047963	Stbd1	0.454606	0.00223379
ENSMUSG00000041638	Gcn1	-0.269817	0.00224092
ENSMUSG00000027524	Edn3	0.985451	0.00224322
ENSMUSG00000027227	Sord	0.257351	0.00224491
ENSMUSG00000037318	Traf3ip3	1.14408	0.00225319
ENSMUSG00000031700	Gpt2	-0.275604	0.00225719
ENSMUSG00000016239	Lonrf3	0.497053	0.00225824
ENSMUSG00000021047	Nova1	-0.309	0.00225824
ENSMUSG00000033061	Resp18	0.415178	0.00225824
ENSMUSG00000019775	Rgs17	0.378949	0.00226391
ENSMUSG00000040690	Col16a1	0.485501	0.00226391
ENSMUSG00000074030	Exoc8	-0.340485	0.00226391
ENSMUSG00000020973	Dnaaf2	-0.337245	0.00226391
ENSMUSG00000024790	Sac3d1	-0.515881	0.00226391
ENSMUSG00000030652	Coq7	-0.27533	0.00226587
ENSMUSG00000032547	Ryk	-0.221297	0.00226587
ENSMUSG00000006678	Pola1	-0.439899	0.00227127
ENSMUSG00000031511	Arhgef7	-0.248016	0.00227367
ENSMUSG00000006344	Ggt5	0.845477	0.00227475
ENSMUSG00000002428	Hltf	0.258227	0.00227475
ENSMUSG00000060126	Tpt1	0.224905	0.00228368
ENSMUSG00000079008	Gm14124	-0.481601	0.00229083
ENSMUSG00000040479	Dgkz	0.210472	0.00229083
ENSMUSG00000030031	Kbtbd8	-0.521174	0.00229505
ENSMUSG00000015659	Serac1	0.390375	0.00229505
ENSMUSG00000032220	Myo1e	0.599249	0.00229662
ENSMUSG00000025358	Cdk2	-0.288802	0.00230064
ENSMUSG00000033769	Exoc6b	0.243351	0.00231917
ENSMUSG00000028251	Tstd3	0.484928	0.00231944
ENSMUSG00000085316	D330050G23Rik	1.65018	0.0023233
ENSMUSG00000019916	P4ha1	0.563939	0.0023233
ENSMUSG00000031887	Tradd	0.357077	0.0023246
ENSMUSG00000026662	Sephs1	-0.22633	0.00232723
ENSMUSG00000017943	Gdap1l1	0.227806	0.00232738
ENSMUSG00000037331	Larp1	-0.219765	0.002328
ENSMUSG00000022292	Rrm2b	0.372616	0.002328
ENSMUSG00000005774	Rfx5	0.34562	0.00233441
ENSMUSG00000040557	Mettl27	0.651723	0.00234016
ENSMUSG00000018736	Ndel1	0.308309	0.00234016
ENSMUSG00000051768	Xrcc1	-0.296986	0.00234088
ENSMUSG00000008730	Hipk1	-0.204143	0.00235922
ENSMUSG00000030257	Srgap3	0.249852	0.00235922
ENSMUSG00000032171	Pin1	-0.371415	0.0023593
ENSMUSG00000027699	Ect2	-0.236974	0.00235959
ENSMUSG00000034459	Ifit1	1.31505	0.00235959
ENSMUSG00000002083	Bbc3	0.750236	0.00238466
ENSMUSG00000005973	Rcn1	0.248111	0.00238548
ENSMUSG00000042275	Pelo	-0.243856	0.00238725
ENSMUSG00000001166	Oas1c	0.525396	0.00239672
ENSMUSG00000045639	Zfp629	-0.297879	0.00239672
ENSMUSG00000042104	Uggt2	-0.321283	0.00239672
ENSMUSG00000029202	Pds5a	-0.225548	0.00239672
ENSMUSG00000035754	Wdr18	-0.299667	0.00239851
ENSMUSG00000028894	Inpp5b	-0.299529	0.00239851
ENSMUSG00000022471	Xrcc6	0.223049	0.00239907
ENSMUSG00000026499	Acbd3	0.215638	0.00240807
ENSMUSG00000025316	Banp	0.299289	0.00241246
ENSMUSG00000003438	Timm50	-0.234501	0.00241246
ENSMUSG00000052776	Oas1a	1.42055	0.00241246
ENSMUSG00000017493	Igfbp4	0.296889	0.00241893
ENSMUSG00000030726	Pold3	-0.253319	0.00243494
ENSMUSG00000020850	Prpf8	-0.208799	0.00243749
ENSMUSG00000043051	Disc1	-0.447431	0.00244286
ENSMUSG00000021326	Trim27	-0.254856	0.00244286
ENSMUSG00000040738	Ints8	-0.241177	0.00244598
ENSMUSG00000024803	Ankrd1	1.93816	0.00244683
ENSMUSG00000027332	Ivd	-0.32313	0.00244769
ENSMUSG00000037890	Wdr19	0.408725	0.00244769
ENSMUSG00000031516	Dctn6	0.284254	0.00245058
ENSMUSG00000042594	Sh2b3	0.343876	0.00245341
ENSMUSG00000025290	Rps24	0.346633	0.00245887
ENSMUSG00000029028	Lrrc47	-0.261074	0.00245887
ENSMUSG00000026623	Lpgat1	-0.246349	0.00245995
ENSMUSG00000041879	Ipo9	-0.225205	0.0024612
ENSMUSG00000038759	Nup205	-0.23881	0.0024618
ENSMUSG00000014769	Psmb1	0.226299	0.0024618
ENSMUSG00000022701	Ccdc191	0.302582	0.00246776
ENSMUSG00000042599	Kdm7a	0.29984	0.00246989
ENSMUSG00000025156	Gps1	-0.22975	0.00247002
ENSMUSG00000033763	Mtss2	-0.276611	0.00247011
ENSMUSG00000065637	Gm26397	-0.648365	0.00247029
ENSMUSG00000022947	Cbr3	0.471409	0.00247354
ENSMUSG00000027454	Gins1	-0.463223	0.00247499
ENSMUSG00000062210	Tnfaip8	0.565879	0.00247499
ENSMUSG00000074403	H3c13	-0.375755	0.0024839
ENSMUSG00000051786	Tubgcp6	-0.391848	0.00248467
ENSMUSG00000062203	Gspt1	-0.210815	0.00250039
ENSMUSG00000025287	Acot9	0.254458	0.00250039
ENSMUSG00000020063	Sirt1	-0.344037	0.00250039
ENSMUSG00000093701	Gm21970	0.460978	0.00250266
ENSMUSG00000028680	Plk3	0.315734	0.00250408
ENSMUSG00000074817	Papolb	-0.711772	0.00250408
ENSMUSG00000069072	Slc7a14	-0.225818	0.00251215
ENSMUSG00000021417	Eci2	0.301797	0.00251215
ENSMUSG00000068335	Dok1	0.454008	0.00251808
ENSMUSG00000032754	Slc8b1	0.433385	0.00251808
ENSMUSG00000001229	Dpp9	-0.273684	0.00252803
ENSMUSG00000064220	H2ac18	-0.384953	0.00253592
ENSMUSG00000032897	Nfyc	-0.548518	0.00256059
ENSMUSG00000059447	Hadhb	-0.292195	0.00256328
ENSMUSG00000030867	Plk1	-0.24392	0.00256333
ENSMUSG00000002496	Tsc2	-0.333373	0.00257288
ENSMUSG00000014748	Tex261	-0.286809	0.00257797
ENSMUSG00000022096	Hr	0.483748	0.00257797
ENSMUSG00000010051	Hyal1	0.800665	0.00257797
ENSMUSG00000058558	Rpl5	0.272256	0.00260247
ENSMUSG00000037348	Paqr7	0.412326	0.00260809
ENSMUSG00000062397	Zfp706	-0.219872	0.00260858
ENSMUSG00000004151	Etv1	-0.252614	0.00260858
ENSMUSG00000032269	Htr3a	-0.387371	0.00261841
ENSMUSG00000005656	Snx6	0.207952	0.00261841
ENSMUSG00000001227	Sema6b	0.582579	0.00261956
ENSMUSG00000049957	Ccdc137	-0.319392	0.00262459
ENSMUSG00000027602	Map1lc3a	0.469665	0.00262679
ENSMUSG00000074129	Rpl13a	0.232487	0.00262859
ENSMUSG00000026134	Prim2	-0.335875	0.00262863
ENSMUSG00000037206	Islr	0.385595	0.00264523
ENSMUSG00000023011	Faim2	0.294637	0.00264523
ENSMUSG00000024940	Ltbp3	0.294367	0.0026615
ENSMUSG00000053702	Nebl	0.430681	0.00266901
ENSMUSG00000096916	Zfp850	-0.445932	0.00268637
ENSMUSG00000066720	Cldn9	1.08722	0.00268701
ENSMUSG00000027737	Slc7a11	0.302583	0.0026961
ENSMUSG00000075706	Gpx4	0.246489	0.0026961
ENSMUSG00000022971	Ifnar2	0.356011	0.00270377
ENSMUSG00000027313	Chac1	-0.350791	0.00270377
ENSMUSG00000015652	Steap1	1.20681	0.00270377
ENSMUSG00000021366	Hivep1	0.270506	0.00272927
ENSMUSG00000024664	Fads3	0.411709	0.00273759
ENSMUSG00000038390	Gpr162	0.451532	0.00275061
ENSMUSG00000047388	Atmin	-0.230641	0.00275061
ENSMUSG00000001794	Capns1	0.225485	0.0027583
ENSMUSG00000026335	Pam	0.325765	0.0027583
ENSMUSG00000032058	Ppp2r1b	-0.315006	0.00275831
ENSMUSG00000032064	Dixdc1	0.364358	0.00276286
ENSMUSG00000005124	Ccn4	0.418953	0.00276597
ENSMUSG00000028825	Rhd	1.04039	0.00277727
ENSMUSG00000026718	Stam	0.246856	0.00278074
ENSMUSG00000004032	Gstm5	0.316987	0.00278149
ENSMUSG00000066148	Prpf4	-0.324832	0.00278412
ENSMUSG00000030243	Recql	-0.480663	0.0027868
ENSMUSG00000019975	Ikbip	0.418659	0.00278692
ENSMUSG00000027878	Notch2	0.243685	0.00278734
ENSMUSG00000019214	Chtf18	-0.437899	0.00278734
ENSMUSG00000031527	Eri1	-0.254961	0.00278751
ENSMUSG00000038116	Phf20	0.267876	0.0027912
ENSMUSG00000001999	Blvra	0.422732	0.00279211
ENSMUSG00000028005	Gucy1b1	0.233104	0.00279933
ENSMUSG00000002343	Armc6	-0.418573	0.00281481
ENSMUSG00000034858	Fam214a	0.538524	0.00281783
ENSMUSG00000022114	Spry2	0.301371	0.00283202
ENSMUSG00000041530	Ago1	-0.257021	0.0028371
ENSMUSG00000016624	Phf21b	-0.242788	0.00283821
ENSMUSG00000044475	Ascc1	0.248462	0.00284379
ENSMUSG00000052544	St6galnac3	0.384358	0.00284885
ENSMUSG00000035202	Lars2	0.917397	0.00284885
ENSMUSG00000089989	Gm45713	0.231917	0.00286814
ENSMUSG00000022682	Rrn3	-0.235542	0.00287488
ENSMUSG00000030036	Mogs	-0.285444	0.00287488
ENSMUSG00000022427	Tomm22	-0.266807	0.00288349
ENSMUSG00000011877	Git1	-0.233226	0.00289315
ENSMUSG00000022422	Dscc1	-0.459116	0.0028933
ENSMUSG00000060477	Irak2	0.603803	0.00289532
ENSMUSG00000047473	Zfp30	0.475172	0.00290416
ENSMUSG00000034192	Lsm3	-0.327116	0.00291138
ENSMUSG00000037089	Slc35b2	-0.347105	0.00291755
ENSMUSG00000045679	Pqlc3	0.87003	0.00292546
ENSMUSG00000028430	Nol6	-0.33943	0.00292597
ENSMUSG00000106139	Gm30648	0.506936	0.00292597
ENSMUSG00000057193	Slc44a2	0.350762	0.00293652
ENSMUSG00000000325	Arvcf	0.210161	0.00293745
ENSMUSG00000021831	Ero1l	0.937938	0.00293745
ENSMUSG00000042729	Wdr74	-0.337216	0.00295446
ENSMUSG00000039187	Fanci	-0.396705	0.00295585
ENSMUSG00000006736	Tspan31	0.217783	0.00296605
ENSMUSG00000060224	Pyroxd2	0.374278	0.00296752
ENSMUSG00000015522	Arnt	0.266615	0.00296752
ENSMUSG00000040463	Mybbp1a	-0.254363	0.0029745
ENSMUSG00000000253	Gmpr	0.430713	0.00297719
ENSMUSG00000061607	Mdc1	-0.234932	0.00298517
ENSMUSG00000024502	Jakmip2	0.264749	0.0029878
ENSMUSG00000074358	Ccdc61	0.348081	0.0029878
ENSMUSG00000033857	Engase	-0.410966	0.00299191
ENSMUSG00000105913	Mir5121	0.393183	0.00299191
ENSMUSG00000028394	Pole3	-0.336188	0.00299191
ENSMUSG00000028540	Dph2	-0.504533	0.00299419
ENSMUSG00000004872	Pax3	0.435935	0.00299629
ENSMUSG00000007888	Crlf1	0.774772	0.00300245
ENSMUSG00000062727	H2bc12	-0.444159	0.00300245
ENSMUSG00000021238	Aldh6a1	0.433488	0.00300803
ENSMUSG00000049396	Gemin4	-0.438916	0.00300895
ENSMUSG00000026185	Igfbp5	-0.226839	0.00300936
ENSMUSG00000027956	Tmem144	0.533622	0.00301497
ENSMUSG00000058966	Fam57b	0.266271	0.00301659
ENSMUSG00000038594	Cep85l	0.268	0.00302076
ENSMUSG00000029231	Pdgfra	0.497285	0.00302186
ENSMUSG00000031604	Msmo1	0.366066	0.00302262
ENSMUSG00000033910	Gucy1a1	0.468153	0.00303466
ENSMUSG00000043670	Diras1	0.432948	0.00303815
ENSMUSG00000027613	Eif6	-0.280807	0.00303992
ENSMUSG00000020706	Ftsj3	-0.337775	0.00306147
ENSMUSG00000020340	Cyfip2	0.258921	0.00306875
ENSMUSG00000027510	Rbm38	-0.394737	0.00306875
ENSMUSG00000043671	Dpy19l3	-0.455031	0.00306875
ENSMUSG00000029551	Psmg3	-0.32441	0.00307644
ENSMUSG00000035842	Ddx11	-0.381393	0.00308061
ENSMUSG00000031266	Gla	0.435578	0.00308061
ENSMUSG00000084883	Ccdc85c	-0.271159	0.00308804
ENSMUSG00000079334	Naa80	0.674364	0.00308804
ENSMUSG00000046794	Ppp1r3b	0.886719	0.00308811
ENSMUSG00000020590	Snx13	0.346725	0.00308811
ENSMUSG00000029387	Gtf2h3	-0.333924	0.00308811
ENSMUSG00000021700	Rab3c	0.248248	0.00309256
ENSMUSG00000004929	Thop1	-0.275792	0.00312396
ENSMUSG00000028487	Bnc2	-0.508868	0.00312815
ENSMUSG00000021009	Ptpn21	0.313054	0.00313488
ENSMUSG00000029817	Tra2a	-0.220498	0.00314762
ENSMUSG00000021728	Emb	0.214411	0.00315464
ENSMUSG00000062510	Nsl1	-0.292937	0.00315931
ENSMUSG00000018411	Mapt	0.2793	0.00316669
ENSMUSG00000022982	Sod1	0.294038	0.00318491
ENSMUSG00000032316	Clk3	0.264728	0.00318979
ENSMUSG00000006932	Ctnnb1	-0.201989	0.003206
ENSMUSG00000004100	Ppan	-0.334667	0.00321108
ENSMUSG00000028669	Pithd1	-0.314275	0.00322356
ENSMUSG00000040715	Rsc1a1	-0.240273	0.00322356
ENSMUSG00000052613	Pcdh15	0.522359	0.00322356
ENSMUSG00000029781	Fkbp9	0.217397	0.00323024
ENSMUSG00000033847	Pla2g4c	-1.01874	0.00325417
ENSMUSG00000022808	Snx4	0.218047	0.00326502
ENSMUSG00000031639	Tlr3	0.97852	0.0032756
ENSMUSG00000021451	Sema4d	0.265808	0.00327643
ENSMUSG00000063406	Tmed5	0.274708	0.00327643
ENSMUSG00000022960	Donson	-0.343411	0.00327643
ENSMUSG00000038909	Kat7	-0.210001	0.00327643
ENSMUSG00000047832	Cdca4	-0.296074	0.00327692
ENSMUSG00000005514	Por	0.296346	0.00327692
ENSMUSG00000028933	Xrcc2	-0.331689	0.00328159
ENSMUSG00000033799	Tasor2	-0.233246	0.00328159
ENSMUSG00000020708	Psmc5	-0.258037	0.00328905
ENSMUSG00000019883	Echdc1	0.223061	0.00329045
ENSMUSG00000027706	Sec62	0.263594	0.00330005
ENSMUSG00000053559	Smagp	0.804127	0.00330066
ENSMUSG00000027291	Vps39	0.216633	0.00330783
ENSMUSG00000038026	Kcnj9	0.486959	0.00330783
ENSMUSG00000042712	Tceal9	0.274172	0.00331646
ENSMUSG00000004631	Sgce	0.249684	0.00331646
ENSMUSG00000003541	Ier3	0.933475	0.00331646
ENSMUSG00000049690	Nckap5	0.794011	0.00331767
ENSMUSG00000075232	Amd1	-0.361397	0.00334588
ENSMUSG00000003233	Dvl3	-0.253311	0.00334588
ENSMUSG00000047945	Marcksl1	-0.210153	0.00335641
ENSMUSG00000061458	Nol10	-0.267106	0.00336381
ENSMUSG00000057522	Spop	0.223701	0.00336868
ENSMUSG00000021737	Psmd6	-0.262652	0.0033744
ENSMUSG00000021952	Xpo4	-0.270524	0.0033766
ENSMUSG00000020541	Tom1l1	0.298608	0.00338158
ENSMUSG00000026456	Cyb5r1	0.359743	0.00338587
ENSMUSG00000022911	Arl13b	0.368321	0.00338587
ENSMUSG00000026049	Tex30	-0.304853	0.00338625
ENSMUSG00000024253	Dync2li1	0.515305	0.00340097
ENSMUSG00000030020	Prickle2	0.245268	0.00340507
ENSMUSG00000025785	Exosc7	-0.33131	0.0034142
ENSMUSG00000054604	Cggbp1	-0.218203	0.00341966
ENSMUSG00000031770	Herpud1	-0.218828	0.00342069
ENSMUSG00000038175	Mylip	0.36447	0.00342986
ENSMUSG00000053877	Srcap	-0.213427	0.00343403
ENSMUSG00000047757	Fancb	-0.523008	0.00343706
ENSMUSG00000042182	Bend6	0.52115	0.00343706
ENSMUSG00000068663	Clec16a	-0.272328	0.00343706
ENSMUSG00000039050	Osbpl2	0.30963	0.00344476
ENSMUSG00000028465	Tln1	0.223663	0.00345357
ENSMUSG00000038393	Txnip	0.334651	0.00345532
ENSMUSG00000063954	H2ac19	-0.324742	0.00345966
ENSMUSG00000049091	Sephs2	-0.219986	0.00346251
ENSMUSG00000030879	Mrpl17	-0.272624	0.00346251
ENSMUSG00000051341	Zfp52	0.374807	0.00346251
ENSMUSG00000035840	Lysmd3	0.248766	0.00346251
ENSMUSG00000038623	Tm6sf1	0.430625	0.00346251
ENSMUSG00000039356	Exosc2	-0.286631	0.00347182
ENSMUSG00000021756	Il6st	0.214477	0.00348289
ENSMUSG00000028137	Celf3	-0.281986	0.00348475
ENSMUSG00000049739	Zfp646	-0.239243	0.0034875
ENSMUSG00000020610	Amz2	0.314607	0.00349819
ENSMUSG00000038552	Fndc4	-0.449825	0.00351953
ENSMUSG00000022521	Crebbp	-0.245927	0.00352976
ENSMUSG00000028991	Mtor	-0.230237	0.00352976
ENSMUSG00000000420	Galnt1	0.242032	0.00352976
ENSMUSG00000055692	Tmem191c	0.485423	0.00353868
ENSMUSG00000047248	C2cd3	-0.250255	0.00353868
ENSMUSG00000023341	Mx2	0.579578	0.00353868
ENSMUSG00000010936	Vac14	-0.258434	0.00354457
ENSMUSG00000063015	Ccni	0.379503	0.00354457
ENSMUSG00000063415	Cyp26b1	0.505231	0.0035701
ENSMUSG00000039523	Cep104	-0.217382	0.00357959
ENSMUSG00000058388	Phtf1	0.249632	0.00358114
ENSMUSG00000020657	Dnajc27	-0.353157	0.00358937
ENSMUSG00000020889	Nr1d1	0.496065	0.00360023
ENSMUSG00000028064	Sema4a	0.413241	0.00360023
ENSMUSG00000015291	Gdi1	0.219782	0.00360132
ENSMUSG00000026434	Nucks1	-0.225234	0.00360897
ENSMUSG00000029249	Rest	0.285518	0.00361072
ENSMUSG00000004451	Ralb	0.296967	0.00361493
ENSMUSG00000020407	Upp1	0.634111	0.00361493
ENSMUSG00000027223	Mapk8ip1	0.231235	0.00362222
ENSMUSG00000040859	Bsdc1	0.299255	0.00362319
ENSMUSG00000022462	Slc38a2	-0.212746	0.00362733
ENSMUSG00000020044	Timp3	0.506651	0.00362733
ENSMUSG00000022710	Usp7	-0.201611	0.00362733
ENSMUSG00000041974	Spidr	0.565712	0.00362915
ENSMUSG00000051054	1700014D04Rik	1.46135	0.00362978
ENSMUSG00000041057	Wdr43	-0.207494	0.00363107
ENSMUSG00000017466	Timp2	0.295411	0.00363107
ENSMUSG00000048988	Elfn1	0.971656	0.00364489
ENSMUSG00000045763	Basp1	0.326139	0.00365303
ENSMUSG00000024982	Zdhhc6	-0.280643	0.00366149
ENSMUSG00000026107	Nabp1	0.239922	0.00367356
ENSMUSG00000005667	Mthfd2	-0.198782	0.00367452
ENSMUSG00000045410	Akr1e1	0.312847	0.00367875
ENSMUSG00000000804	Usp32	0.219036	0.00368595
ENSMUSG00000014074	Rnf168	-0.302757	0.00368595
ENSMUSG00000100009	Gm7967	0.329434	0.00368595
ENSMUSG00000001663	Gstt1	1.22219	0.00368646
ENSMUSG00000059049	Frem1	0.613056	0.00368646
ENSMUSG00000057236	Rbbp4	-0.197804	0.00369881
ENSMUSG00000039477	Tnrc18	-0.270185	0.00369881
ENSMUSG00000039621	Prex1	-0.237553	0.00370635
ENSMUSG00000041362	Shtn1	-0.233606	0.00370829
ENSMUSG00000030774	Pak1	0.273006	0.00371753
ENSMUSG00000035863	Palm	0.270375	0.00371949
ENSMUSG00000030659	Nucb2	0.390227	0.00373222
ENSMUSG00000006134	Crkl	-0.240113	0.0037379
ENSMUSG00000021282	Eif5	-0.187269	0.00374113
ENSMUSG00000022360	Atad2	-0.248868	0.00374243
ENSMUSG00000025220	Oga	0.234174	0.00374811
ENSMUSG00000044783	Hjurp	-0.192262	0.00374811
ENSMUSG00000050014	Apol10b	-0.453368	0.00374943
ENSMUSG00000021097	Clmn	0.336168	0.00375903
ENSMUSG00000028337	Coro2a	0.238957	0.0037641
ENSMUSG00000025602	Zfp202	-0.329144	0.00377126
ENSMUSG00000055632	Hmcn2	-0.623828	0.00377126
ENSMUSG00000037013	Ss18	-0.230729	0.00377126
ENSMUSG00000046994	Mars2	-0.425767	0.00377287
ENSMUSG00000068740	Celsr2	-0.295998	0.00377543
ENSMUSG00000015776	Med22	-0.32654	0.00377646
ENSMUSG00000026918	Brd3	-0.205773	0.00377646
ENSMUSG00000022329	Stk3	0.271671	0.00378151
ENSMUSG00000105161	Gm42595	-0.877491	0.00379115
ENSMUSG00000038671	Arfrp1	-0.272287	0.00379213
ENSMUSG00000001151	Pcnt	-0.263484	0.00382937
ENSMUSG00000026174	Cnot9	-0.234159	0.00383265
ENSMUSG00000045757	Zfp764	-0.427365	0.00383272
ENSMUSG00000033720	Sfxn5	-0.439608	0.00383407
ENSMUSG00000042589	Cux2	-0.397505	0.00384658
ENSMUSG00000033400	Agl	0.380093	0.00385252
ENSMUSG00000020280	Pus10	-0.28841	0.00385421
ENSMUSG00000002504	Slc9a3r2	0.53834	0.00385421
ENSMUSG00000025583	Rptor	-0.1992	0.00385421
ENSMUSG00000027367	Stard7	-0.256636	0.00385647
ENSMUSG00000039782	Cpeb2	-0.211828	0.0038577
ENSMUSG00000093314	Mir5136	0.585415	0.0038626
ENSMUSG00000058402	Zfp420	-0.308461	0.00386865
ENSMUSG00000037995	Igsf9	0.390899	0.00386865
ENSMUSG00000029119	Man2b2	0.351343	0.00386865
ENSMUSG00000020538	Srebf1	-0.224659	0.00386865
ENSMUSG00000093769	H3c14	-0.53802	0.00387671
ENSMUSG00000029922	Mkrn1	0.232588	0.00388576
ENSMUSG00000026275	Ppp1r7	-0.255292	0.0038922
ENSMUSG00000001855	Nup214	-0.214566	0.0038972
ENSMUSG00000118257	9630014M24Rik	0.747067	0.00390285
ENSMUSG00000020358	Hnrnpab	-0.224756	0.00391123
ENSMUSG00000031986	Sprtn	-0.28392	0.00391646
ENSMUSG00000078902	Gm14443	-0.511266	0.00391913
ENSMUSG00000001555	Fkbp10	0.465192	0.00392136
ENSMUSG00000026577	Blzf1	0.228325	0.00392221
ENSMUSG00000003166	Dgcr2	-0.217871	0.00392221
ENSMUSG00000027787	Nmd3	-0.19929	0.00392736
ENSMUSG00000012519	Mlkl	0.232822	0.00393294
ENSMUSG00000035228	Ccdc106	-0.506367	0.00393468
ENSMUSG00000024448	H2-M10.1	2.06465	0.00393973
ENSMUSG00000025665	Rps6ka6	-0.253508	0.00394134
ENSMUSG00000062116	Zfp954	0.433203	0.00394412
ENSMUSG00000026683	Nuf2	-0.243888	0.00394412
ENSMUSG00000026628	Atf3	0.356344	0.00395973
ENSMUSG00000039183	Nubp2	-0.309033	0.00396453
ENSMUSG00000020182	Ddc	0.523569	0.00397132
ENSMUSG00000038718	Pbx3	-0.240481	0.00397505
ENSMUSG00000070713	Gm10282	-0.328218	0.00398041
ENSMUSG00000065392	Gm25894	0.460949	0.00398041
ENSMUSG00000028530	Jak1	-0.189935	0.00398271
ENSMUSG00000028741	Mrto4	-0.252704	0.00398352
ENSMUSG00000032175	Tyk2	0.335998	0.00398352
ENSMUSG00000007817	Zmiz1	-0.279816	0.00398629
ENSMUSG00000079484	Phyhd1	0.67913	0.00399346
ENSMUSG00000019849	Prep	-0.207495	0.00400195
ENSMUSG00000027605	Acss2	0.306867	0.00400482
ENSMUSG00000001946	Esam	0.871735	0.00400482
ENSMUSG00000028587	Orc1	-0.414695	0.0040077
ENSMUSG00000042308	Setd1a	-0.211629	0.00401034
ENSMUSG00000020097	Sgpl1	0.229374	0.00403107
ENSMUSG00000052906	Ubxn8	-0.514999	0.00405168
ENSMUSG00000034889	Cactin	-0.268382	0.00405767
ENSMUSG00000027834	Serpini1	0.519734	0.00405828
ENSMUSG00000055200	Sertad3	0.525869	0.00405828
ENSMUSG00000031007	Atp6ap2	0.261961	0.00406818
ENSMUSG00000027133	Nop10	-0.350908	0.00406827
ENSMUSG00000054404	Slfn5	1.41863	0.00407224
ENSMUSG00000020527	Myo19	-0.534443	0.00407446
ENSMUSG00000034612	Chst11	0.203698	0.00407446
ENSMUSG00000044149	Nkrf	-0.328765	0.00408045
ENSMUSG00000067274	Rplp0	0.195951	0.00408691
ENSMUSG00000025777	Gdap1	0.289913	0.00408691
ENSMUSG00000027506	Tpd52	0.361657	0.00409208
ENSMUSG00000112478	Gm47761	-0.972879	0.0041031
ENSMUSG00000003099	Ppp5c	-0.271955	0.00410898
ENSMUSG00000026958	Dpp7	0.326102	0.00411035
ENSMUSG00000028433	Ubap2	-0.220039	0.00411156
[truncated: 2,805 more rows]
