# Supplementary material for: Convergent biological pathways underlying the Kallmann syndrome-linked genes Hs6st1 and Fgfr1
Source: Hum Mol Genet. 2022 Jul 28;31(24):4207–16. doi: 10.1093/hmg/ddac172 (PMC9759331; doi:10.1093/hmg/ddac172)
Supplement: Moon_Table_S3_ddac172 [file moon_table_s3_ddac172.xlsx]

## Sheet: Table S3 1052_overlapping_DEGs
Ensembl ID	Symbol	siHs6st1_Fold change	siHs6st1_FDR	siFgfr1_Fold change	siFgfr1_FDR
ENSMUSG00000020205	Phlda1	0.609339	0.000324352	1.03444	1.07585e-07
ENSMUSG00000029334	Prkg2	1.41876	0.000318349	1.9419	5.72766e-07
ENSMUSG00000022419	Deptor	0.45908	0.00660976	0.877533	5.72766e-07
ENSMUSG00000001507	Itga3	0.311366	0.0472228	0.926729	5.72766e-07
ENSMUSG00000001025	S100a6	0.661666	8.59539e-05	0.939891	5.72766e-07
ENSMUSG00000027611	Procr	0.584671	0.00492673	1.329	5.92983e-07
ENSMUSG00000114432	Gm49391	0.877481	6.46026e-06	1.21637	5.92983e-07
ENSMUSG00000018593	Sparc	0.661497	6.83271e-06	1.10694	5.92983e-07
ENSMUSG00000015533	Itga2	1.02146	4.03032e-05	1.40507	6.00243e-07
ENSMUSG00000038608	Dock10	0.438028	0.00146486	0.772811	6.00243e-07
ENSMUSG00000068699	Flnc	0.323495	0.0163805	0.859296	6.00243e-07
ENSMUSG00000075316	Scn9a	0.229354	0.0317954	0.6514	6.00243e-07
ENSMUSG00000030681	Mvp	0.305265	0.0396479	0.994456	6.00243e-07
ENSMUSG00000027712	Anxa5	0.420199	0.00220335	0.877093	6.00243e-07
ENSMUSG00000052920	Prkg1	0.751899	0.000587206	1.23491	6.00243e-07
ENSMUSG00000044258	Ctla2a	0.870625	6.46026e-06	1.17557	6.34483e-07
ENSMUSG00000039031	Arhgap18	0.723926	0.000269759	1.10491	6.84756e-07
ENSMUSG00000030605	Mfge8	0.631152	0.00701913	1.21225	8.43222e-07
ENSMUSG00000047250	Ptgs1	0.894518	8.21445e-05	1.31826	8.43222e-07
ENSMUSG00000029092	D5Ertd615e	1.01391	0.0116834	1.90889	8.43222e-07
ENSMUSG00000029761	Cald1	0.397995	0.000467749	0.675009	9.35927e-07
ENSMUSG00000045954	Cavin2	0.522991	8.59539e-05	0.740456	9.56828e-07
ENSMUSG00000028378	Ptgr1	0.738292	0.00529389	1.49128	1.1747e-06
ENSMUSG00000105402	Gm3716	0.60223	0.00649914	1.22455	1.1747e-06
ENSMUSG00000025328	Padi3	0.968763	0.000372753	1.2051	1.1747e-06
ENSMUSG00000049539	H1f1	-0.566449	0.00386276	-1.13439	1.1747e-06
ENSMUSG00000005397	Nid1	0.960424	0.000472259	1.33623	1.22229e-06
ENSMUSG00000040433	Zbtb38	0.312268	0.0226687	0.644522	1.25212e-06
ENSMUSG00000015829	Tnr	0.792206	0.000831837	1.18264	1.25212e-06
ENSMUSG00000022816	Fstl1	0.421015	0.00522988	0.799103	1.2999e-06
ENSMUSG00000036585	Fgf1	0.707215	0.00122162	1.11929	1.34181e-06
ENSMUSG00000032735	Ablim3	0.738846	0.0122307	1.2077	1.34466e-06
ENSMUSG00000020689	Itgb3	0.407802	0.0446517	1.35253	1.49473e-06
ENSMUSG00000020641	Rsad2	0.863413	0.00729289	1.46317	1.70755e-06
ENSMUSG00000026956	Uap1l1	0.515854	0.00701913	0.987287	1.81711e-06
ENSMUSG00000014846	Tppp3	0.360774	0.0127839	0.785243	1.86198e-06
ENSMUSG00000072812	Ahnak2	0.641399	0.0486934	1.63949	1.86198e-06
ENSMUSG00000025810	Nrp1	-0.466028	0.00701913	-0.79534	2.14019e-06
ENSMUSG00000068220	Lgals1	0.279787	0.0158177	0.744666	2.24703e-06
ENSMUSG00000058773	H1f5	-0.432041	0.0070144	-0.736157	2.37608e-06
ENSMUSG00000035692	Isg15	0.826121	0.00090714	1.35301	2.65528e-06
ENSMUSG00000028035	Dnajb4	0.465192	0.0216193	0.991122	3.87783e-06
ENSMUSG00000024593	Megf10	1.05839	6.46026e-06	1.18599	4.20272e-06
ENSMUSG00000027803	Wwtr1	0.854446	8.59539e-05	1.01506	4.50387e-06
ENSMUSG00000027520	Zdbf2	-0.493638	0.00023253	-0.580687	4.77424e-06
ENSMUSG00000022090	Pdlim2	0.663514	0.00660976	1.01139	4.77851e-06
ENSMUSG00000041895	Wipi1	0.448953	0.00569312	0.693437	4.83547e-06
ENSMUSG00000031530	Dusp4	0.575146	0.000447956	0.824378	5.02573e-06
ENSMUSG00000004044	Cavin1	0.777922	0.000752767	1.23868	5.146e-06
ENSMUSG00000030272	Camk1	0.281667	0.0482626	0.708209	5.18769e-06
ENSMUSG00000049409	Prokr1	0.70131	0.00208545	0.879565	5.33081e-06
ENSMUSG00000071369	Map3k5	0.498096	0.000557418	0.641839	5.46907e-06
ENSMUSG00000001552	Jup	0.363512	0.0150392	0.702523	5.46907e-06
ENSMUSG00000038811	Gngt2	1.11781	0.0422254	2.21682	5.60761e-06
ENSMUSG00000017861	Mybl2	-0.353251	0.0201376	-0.655947	5.79788e-06
ENSMUSG00000059146	Ntrk3	-0.249481	0.0294418	-0.550858	5.82183e-06
ENSMUSG00000004952	Rasa4	0.580051	0.0396479	1.1228	5.93298e-06
ENSMUSG00000029994	Anxa4	0.774762	9.68029e-05	1.02377	6.04356e-06
ENSMUSG00000021903	Galnt15	1.13211	0.00041867	1.53487	6.49942e-06
ENSMUSG00000026880	Stom	0.302752	0.0240057	0.692814	7.13688e-06
ENSMUSG00000022479	Vdr	0.494597	0.0202196	0.873759	7.13688e-06
ENSMUSG00000053801	Grwd1	-0.373602	0.0417416	-0.764977	7.64967e-06
ENSMUSG00000024565	Sall3	-0.287552	0.0335666	-0.579466	7.66423e-06
ENSMUSG00000026471	Mr1	0.790649	0.00698912	1.23252	7.66423e-06
ENSMUSG00000040043	Rbms2	0.56459	0.000318349	0.821217	7.66423e-06
ENSMUSG00000036964	Trim17	-0.310218	0.00797354	-0.506065	7.66423e-06
ENSMUSG00000031538	Plat	0.597533	0.00465957	1.05991	7.80268e-06
ENSMUSG00000032303	Chrna3	-0.432461	0.00103565	-0.636741	7.80268e-06
ENSMUSG00000015243	Abca1	0.562801	0.00208545	0.904111	7.80268e-06
ENSMUSG00000058135	Gstm1	0.414656	0.0491003	1.01329	8.06398e-06
ENSMUSG00000030161	Gabarapl1	0.316475	0.0327322	0.639487	8.08734e-06
ENSMUSG00000028751	Pla2g2e	0.946691	0.00116034	1.26732	8.08755e-06
ENSMUSG00000040466	Blvrb	0.53853	0.0405494	0.97783	8.14785e-06
ENSMUSG00000022371	Col14a1	0.598471	0.0234456	1.14955	8.14785e-06
ENSMUSG00000052131	Akr1b7	0.762317	0.0117368	1.32908	8.38813e-06
ENSMUSG00000030208	Emp1	0.579429	0.000318349	0.757113	8.96618e-06
ENSMUSG00000019960	Dusp6	0.316388	0.0123468	0.580479	9.10285e-06
ENSMUSG00000078851	H2aw	-0.308943	0.00827898	-0.488783	1.00248e-05
ENSMUSG00000029070	Mxra8	0.454212	0.00826779	0.703567	1.18106e-05
ENSMUSG00000039994	Timeless	-0.423363	0.00990292	-0.685665	1.22951e-05
ENSMUSG00000019828	Grm1	0.697077	0.000318349	0.668501	1.23611e-05
ENSMUSG00000096054	Syne1	0.555356	0.000248555	0.589022	1.28635e-05
ENSMUSG00000076441	Ass1	0.542739	0.000318349	0.713333	1.33547e-05
ENSMUSG00000021242	Npc2	0.395327	0.00426293	0.693644	1.33547e-05
ENSMUSG00000024590	Lmnb1	-0.337718	0.0114398	-0.556561	1.35775e-05
ENSMUSG00000026728	Vim	0.290013	0.00902501	0.586447	1.38364e-05
ENSMUSG00000022887	Masp1	0.47601	0.0163805	0.789373	1.61221e-05
ENSMUSG00000040204	Pclaf	-0.38231	0.0123973	-0.564421	1.63228e-05
ENSMUSG00000030067	Foxp1	-0.209817	0.0396479	-0.47783	1.63738e-05
ENSMUSG00000029838	Ptn	0.265934	0.00892481	0.430978	1.6709e-05
ENSMUSG00000005566	Trim28	-0.220261	0.0462184	-0.430842	1.6709e-05
ENSMUSG00000019947	Arid5b	0.341749	0.0110429	0.574128	1.71288e-05
ENSMUSG00000006219	Fblim1	0.699903	0.00363427	1.01268	1.72466e-05
ENSMUSG00000079022	Col22a1	0.31052	0.0261537	0.580062	1.77337e-05
ENSMUSG00000029638	Glcci1	-0.407688	0.00176141	-0.564352	1.78822e-05
ENSMUSG00000055447	Cd47	0.405319	0.00147716	0.608508	1.78822e-05
ENSMUSG00000000567	Sox9	0.384676	0.00902501	0.565264	1.84489e-05
ENSMUSG00000005410	Mcm5	-0.468365	0.00827898	-0.661794	1.84489e-05
ENSMUSG00000031028	Tub	-0.236441	0.0252402	-0.443834	1.86437e-05
ENSMUSG00000001288	Rarg	0.334047	0.0320813	0.675071	1.90911e-05
ENSMUSG00000026037	Orc2	-0.353816	0.0440573	-0.550345	2.01242e-05
ENSMUSG00000024868	Dkk1	0.207188	0.036008	0.392628	2.01242e-05
ENSMUSG00000000555	Itga5	0.517914	0.0240057	0.841457	2.04431e-05
ENSMUSG00000071547	Nt5dc2	-0.245726	0.0392502	-0.407701	2.14784e-05
ENSMUSG00000116429	Ddit3	0.56111	0.0045309	0.707319	2.15299e-05
ENSMUSG00000004698	Hdac9	0.332248	0.00649914	0.488562	2.15309e-05
ENSMUSG00000054074	Skida1	-0.346507	0.0409485	-0.638826	2.1908e-05
ENSMUSG00000117081	Gm49948	0.365503	0.0146751	0.725456	2.19859e-05
ENSMUSG00000025283	Sat1	0.509448	0.00310778	0.84163	2.19859e-05
ENSMUSG00000030530	Furin	0.415583	0.00112346	0.465721	2.24912e-05
ENSMUSG00000090223	Pcp4	0.366561	0.0130774	0.720662	2.27843e-05
ENSMUSG00000052565	H1f3	-0.370403	0.020195	-0.627048	2.27843e-05
ENSMUSG00000034120	Srsf2	-0.305744	0.0180046	-0.578077	2.31562e-05
ENSMUSG00000013629	Cad	-0.36412	0.00492738	-0.511552	2.32557e-05
ENSMUSG00000019773	Fbxo5	-0.283524	0.0184578	-0.496465	2.32557e-05
ENSMUSG00000001517	Foxm1	-0.336795	0.0240057	-0.59862	2.34939e-05
ENSMUSG00000026796	Fam129b	0.240988	0.0390268	0.456369	2.42166e-05
ENSMUSG00000029561	Oasl2	1.08902	0.0234361	1.76016	2.42557e-05
ENSMUSG00000057554	Lgals8	0.287821	0.0465576	0.611916	2.49962e-05
ENSMUSG00000034926	Dhcr24	-0.261466	0.0235524	-0.453633	2.53491e-05
ENSMUSG00000025747	Tyms	-0.397968	0.0240057	-0.630971	2.57188e-05
ENSMUSG00000031167	Rbm3	-0.275431	0.0353437	-0.465883	2.58377e-05
ENSMUSG00000027849	Syt6	-0.224836	0.0383942	-0.554079	2.62501e-05
ENSMUSG00000028163	Nfkb1	-0.412299	0.00152541	-0.493107	2.74821e-05
ENSMUSG00000028559	Osbpl9	0.347362	0.0155095	0.463524	2.75256e-05
ENSMUSG00000026519	Tmem63a	0.70064	0.005895	0.945941	2.75256e-05
ENSMUSG00000023048	Prr13	0.324363	0.0491003	0.682574	2.88137e-05
ENSMUSG00000029730	Mcm7	-0.31262	0.0158721	-0.499664	2.91427e-05
ENSMUSG00000031803	B3gnt3	1.02626	0.0127839	1.48952	2.91427e-05
ENSMUSG00000106864	Gtf3c2	-0.249774	0.0241234	-0.461243	2.91427e-05
ENSMUSG00000056427	Slit3	-0.356358	0.00465957	-0.511859	2.9196e-05
ENSMUSG00000061436	Hipk2	-0.407217	0.00441449	-0.550487	3.08724e-05
ENSMUSG00000025408	Ddit3	0.554758	0.00208545	0.70618	3.08724e-05
ENSMUSG00000040811	Eml2	0.941237	0.00654064	1.26872	3.09473e-05
ENSMUSG00000020717	Pecam1	0.778076	0.00748745	1.21116	3.27232e-05
ENSMUSG00000053580	Tanc2	-0.311266	0.00701913	-0.380418	3.27232e-05
ENSMUSG00000021707	Dhfr	-0.506374	0.00110476	-0.478004	3.27232e-05
ENSMUSG00000028494	Plin2	0.519292	0.00052165	0.637622	3.27632e-05
ENSMUSG00000037411	Serpine1	0.891899	0.000891299	1.32678	3.33125e-05
ENSMUSG00000033032	Afap1l1	0.552046	0.00389289	0.869189	3.36217e-05
ENSMUSG00000031387	Renbp	0.290932	0.0394228	0.568387	3.59648e-05
ENSMUSG00000026109	Tmeff2	0.395653	0.00356877	0.526249	3.6101e-05
ENSMUSG00000040260	Daam2	0.571469	0.000374552	0.589629	3.69769e-05
ENSMUSG00000026974	Zmynd19	-0.323098	0.040901	-0.497258	3.70294e-05
ENSMUSG00000016559	H3f3b	-0.346893	0.00492673	-0.439357	3.7832e-05
ENSMUSG00000018983	E2f2	-0.262755	0.0302563	-0.549034	4.20835e-05
ENSMUSG00000000594	Gm2a	0.437357	0.0171998	0.835973	4.21282e-05
ENSMUSG00000067215	Usp51	-0.491546	0.00945356	-0.662549	4.21282e-05
ENSMUSG00000025792	Slc25a10	-0.513065	0.00945356	-0.745162	4.25316e-05
ENSMUSG00000005698	Ctcf	-0.306867	0.0199115	-0.47332	4.43927e-05
ENSMUSG00000005054	Cstb	0.417969	0.00176141	0.539373	4.51454e-05
ENSMUSG00000026414	Tnnt2	0.617532	0.00660976	1.05554	4.57776e-05
ENSMUSG00000008398	Elk3	0.360479	0.00793975	0.533508	4.74287e-05
ENSMUSG00000024197	Plin3	0.293612	0.0465121	0.542337	4.75308e-05
ENSMUSG00000026355	Mcm6	-0.542176	0.000387198	-0.573479	4.85001e-05
ENSMUSG00000069309	Hist1h2an	-0.42788	0.0221169	-0.708098	4.93156e-05
ENSMUSG00000060950	Trmt61a	-0.547839	0.0116834	-0.87842	4.95526e-05
ENSMUSG00000050957	Insl6	0.948546	0.0426756	1.43535	5.07297e-05
ENSMUSG00000068246	Apol9b	1.12041	0.0145297	1.46501	5.1284e-05
ENSMUSG00000039640	Mrpl12	-0.317181	0.0317481	-0.444992	5.13723e-05
ENSMUSG00000035273	Hpse	0.953251	0.0137877	1.61215	5.23733e-05
ENSMUSG00000037572	Wdhd1	-0.407684	0.00649914	-0.586875	5.23733e-05
ENSMUSG00000027342	Pcna	-0.385194	0.010084	-0.493535	5.33965e-05
ENSMUSG00000030134	Rasgef1a	0.929474	0.017736	1.22323	5.4146e-05
ENSMUSG00000006585	Cdt1	-0.310729	0.0102501	-0.51457	5.67414e-05
ENSMUSG00000028211	Trp53inp1	0.867471	0.00376809	0.916148	5.79789e-05
ENSMUSG00000028195	Ccn1	0.649912	0.0180022	0.852435	5.79789e-05
ENSMUSG00000020739	Nup85	-0.404063	0.00784366	-0.608624	5.79789e-05
ENSMUSG00000029338	Antxr2	0.557373	0.000528197	0.578116	5.80918e-05
ENSMUSG00000010601	Apol7a	0.869978	0.0302563	1.25631	5.83041e-05
ENSMUSG00000029591	Ung	-0.669256	0.000752767	-0.728027	5.92497e-05
ENSMUSG00000050315	Synpo2	0.55752	0.00455831	0.674629	5.93391e-05
ENSMUSG00000088609	Gm24187	4.12927	0.0123973	4.22457	5.93391e-05
ENSMUSG00000043110	Lrrn4	-0.816274	0.000983644	-1.03851	5.93576e-05
ENSMUSG00000023830	Igf2r	0.423057	0.0146751	0.655018	5.94587e-05
ENSMUSG00000074874	Ctla2b	0.711202	0.00428155	1.08406	5.9658e-05
ENSMUSG00000020741	Cluh	-0.361904	0.00490397	-0.476434	6.18927e-05
ENSMUSG00000018001	Cyth3	-0.354154	0.00709207	-0.43752	6.30803e-05
ENSMUSG00000064080	Fbln2	0.35047	0.00591436	0.55916	6.64614e-05
ENSMUSG00000030091	Nup210	-0.419575	0.000406572	-0.374117	6.8054e-05
ENSMUSG00000071379	Hpcal1	0.467197	0.0493867	0.89126	6.81594e-05
ENSMUSG00000028972	Car6	0.874072	0.0196449	1.14112	6.93837e-05
ENSMUSG00000060261	Gtf2i	-0.25271	0.0239646	-0.381358	7.02989e-05
ENSMUSG00000041773	Enc1	0.21769	0.0314527	0.405381	7.07762e-05
ENSMUSG00000032625	Thsd7a	0.243631	0.0240057	0.485591	7.15554e-05
ENSMUSG00000035206	Sppl2b	-0.384374	0.0221169	-0.663351	7.15554e-05
ENSMUSG00000025580	Eif4a3	-0.236744	0.046129	-0.433174	7.23024e-05
ENSMUSG00000022673	Mcm4	-0.417824	0.00775108	-0.568329	7.34262e-05
ENSMUSG00000020918	Kat2a	-0.283039	0.0201184	-0.416487	7.45367e-05
ENSMUSG00000051378	Kif18b	-0.281281	0.0133166	-0.429055	7.67661e-05
ENSMUSG00000021665	Hexb	0.46733	0.012251	0.730382	7.8054e-05
ENSMUSG00000029185	Fam114a1	0.561895	0.0168934	1.00508	7.88389e-05
ENSMUSG00000006442	Srm	-0.365676	0.00952856	-0.524461	7.96782e-05
ENSMUSG00000092341	Malat1	0.376289	0.0108801	0.563212	7.97954e-05
ENSMUSG00000003038	Hmgn2	-0.283302	0.0221169	-0.49018	8.05778e-05
ENSMUSG00000039236	Isg20	0.802046	0.0221169	1.14644	8.1426e-05
ENSMUSG00000026579	F5	0.494717	0.0204784	0.763389	8.14489e-05
ENSMUSG00000031756	Cenpn	-0.301148	0.0361188	-0.488793	8.26715e-05
ENSMUSG00000021996	Esd	0.271439	0.0338537	0.488711	8.27582e-05
ENSMUSG00000027323	Rad51	-0.392778	0.0351018	-0.629232	8.60376e-05
ENSMUSG00000018417	Myo1b	0.243831	0.0394228	0.37824	8.62131e-05
ENSMUSG00000025153	Fasn	-0.271706	0.0218992	-0.410344	8.63264e-05
ENSMUSG00000028214	Gem	0.378039	0.00393828	0.4999	8.71589e-05
ENSMUSG00000030284	Creld1	0.281297	0.036008	0.589743	8.79192e-05
ENSMUSG00000101678	Gm29609	-0.229889	0.0424451	-0.427248	8.82684e-05
ENSMUSG00000056270	Prr9	0.843684	0.0262749	1.60432	8.83983e-05
ENSMUSG00000028776	Tinagl1	1.05262	0.0031661	1.22397	8.99467e-05
ENSMUSG00000041261	Car8	1.81154	0.0215438	2.47528	9.01206e-05
ENSMUSG00000076036	Gm22133	0.349431	0.00494351	0.41866	9.03253e-05
ENSMUSG00000034758	Tle6	0.733041	0.000374552	0.7343	9.03253e-05
ENSMUSG00000015176	Nolc1	-0.383193	0.0155095	-0.524354	9.03253e-05
ENSMUSG00000057388	Mrpl18	-0.296525	0.048422	-0.415275	9.03253e-05
ENSMUSG00000033207	Mamdc2	0.680661	0.00386276	0.818163	9.12097e-05
ENSMUSG00000020534	Shmt1	-0.466091	0.00356177	-0.667261	9.19308e-05
ENSMUSG00000000561	Wdr77	-0.394697	0.00441449	-0.512117	9.19308e-05
ENSMUSG00000022091	Sorbs3	0.733581	0.00279534	0.835905	9.21284e-05
ENSMUSG00000029769	Ccdc136	0.23737	0.0497832	0.338755	9.58687e-05
ENSMUSG00000049932	H2ax	-0.521053	0.0100679	-0.731934	9.65879e-05
ENSMUSG00000025041	Nt5c2	-0.307253	0.0142041	-0.455995	9.67283e-05
ENSMUSG00000068154	Insm1	-0.51754	0.0017735	-0.646722	9.86444e-05
ENSMUSG00000068856	Sf3b4	-0.309866	0.0333052	-0.515462	0.000100005
ENSMUSG00000035168	Tanc1	0.234642	0.0441467	0.336971	0.000102539
ENSMUSG00000026669	Mcm10	-0.392622	0.00529389	-0.656333	0.000102998
ENSMUSG00000028328	Tmod1	0.291728	0.0407535	0.520975	0.000102998
ENSMUSG00000046447	Camk2n1	0.465491	0.000770428	0.518902	0.000103091
ENSMUSG00000035473	Galm	1.20889	0.00302231	1.34151	0.000104531
ENSMUSG00000017499	Cdc6	-0.487825	0.0162505	-0.869367	0.000104743
ENSMUSG00000025574	Tk1	-0.538116	0.000934	-0.441649	0.000104743
ENSMUSG00000023905	Tnfrsf12a	0.423786	0.0142537	0.616093	0.000107108
ENSMUSG00000029762	Akr1b8	0.302067	0.044145	0.570209	0.000107345
ENSMUSG00000024613	Tcof1	-0.292415	0.0338537	-0.433337	0.000109066
ENSMUSG00000020612	Prkar1a	0.268949	0.0117272	0.440277	0.000109474
ENSMUSG00000098973	Mir6236	3.74786	0.0129969	4.55039	0.000109474
ENSMUSG00000063317	Usp31	-0.283783	0.0140513	-0.373645	0.000109474
ENSMUSG00000089774	Slc5a3	0.510062	0.000934	0.693159	0.000109474
ENSMUSG00000055116	Arntl	0.33327	0.0150913	0.455446	0.000110501
ENSMUSG00000049811	Fam161a	0.398404	0.0190768	0.578515	0.000111082
ENSMUSG00000024887	Asah2	0.606794	0.0361188	0.941047	0.000112321
ENSMUSG00000069301	H2ac11	-0.382115	0.0325328	-0.585253	0.000115008
ENSMUSG00000036295	Lrrn3	-0.394544	0.00363427	-0.492039	0.000115719
ENSMUSG00000034203	Chchd4	-0.414743	0.0240057	-0.547923	0.000115897
ENSMUSG00000074221	Zfp568	-0.291821	0.0385575	-0.525258	0.000116829
ENSMUSG00000028199	Cryz	0.481485	0.00701913	0.611444	0.000116861
ENSMUSG00000038335	Tsr1	-0.317503	0.0253386	-0.45582	0.000121142
ENSMUSG00000037286	Stag1	-0.322918	0.0202138	-0.483018	0.000121405
ENSMUSG00000018379	Srsf1	-0.258273	0.0395851	-0.455001	0.000122763
ENSMUSG00000015619	Gata3	-0.351018	0.033397	-0.589555	0.000122763
ENSMUSG00000049521	Cdc42ep1	0.356871	0.0267977	0.528066	0.000122763
ENSMUSG00000031388	Naa10	-0.328023	0.00952856	-0.419219	0.000125025
ENSMUSG00000028614	Ndc1	-0.368184	0.0252402	-0.512102	0.000125025
ENSMUSG00000028373	Astn2	0.397098	0.0318486	0.641951	0.000129037
ENSMUSG00000056895	H2bu2	-0.366452	0.00436794	-0.434907	0.000131848
ENSMUSG00000022500	Litaf	0.594396	0.00138803	0.674208	0.00013302
ENSMUSG00000095698	Rhox2d	0.361342	0.00687668	0.573176	0.000134517
ENSMUSG00000022269	Marchf11	-0.435627	0.0019305	-0.45735	0.000134811
ENSMUSG00000037058	Paip2	0.212781	0.0486934	0.403975	0.000134811
ENSMUSG00000025085	Ablim1	-0.400155	0.0014719	-0.427807	0.000135524
ENSMUSG00000025001	Hells	-0.345819	0.017736	-0.481593	0.000138085
ENSMUSG00000027994	Mcub	0.323968	0.0385575	0.663979	0.000138085
ENSMUSG00000032265	Tent5a	0.459906	0.000384249	0.468586	0.000141889
ENSMUSG00000032231	Anxa2	1.09148	9.05343e-06	1.111	0.000141974
ENSMUSG00000060093	H4c1	-0.321097	0.0367833	-0.544871	0.000144226
ENSMUSG00000016921	Srsf6	-0.293351	0.0340562	-0.491325	0.000144713
ENSMUSG00000067150	Xpo5	-0.294513	0.0317872	-0.455671	0.00014562
ENSMUSG00000105987	AI506816	-0.479051	0.00176372	-0.394376	0.000146342
ENSMUSG00000035456	Prdm8	1.1422	0.000318349	0.961169	0.000148178
ENSMUSG00000032624	Eml4	-0.223084	0.0371658	-0.317032	0.000154742
ENSMUSG00000033615	Cplx1	-0.44424	0.00147256	-0.365564	0.000157002
ENSMUSG00000042851	Zc3h6	0.59145	0.0388101	0.885848	0.000157845
ENSMUSG00000031974	Abcb10	-0.500331	0.00223094	-0.520912	0.00015834
ENSMUSG00000026833	Olfm1	0.249439	0.0267972	0.497242	0.000159884
ENSMUSG00000069265	H3c1	-0.312168	0.049087	-0.538032	0.000160234
ENSMUSG00000038143	Stox2	-0.302494	0.00701913	-0.386916	0.000160378
ENSMUSG00000028560	Usp1	-0.335077	0.0216172	-0.472502	0.000160453
ENSMUSG00000023055	Calcoco1	0.410743	0.00945356	0.6373	0.000160453
ENSMUSG00000021277	Traf3	-0.479296	0.00571153	-0.476188	0.000160453
ENSMUSG00000021281	Tnfaip2	0.44292	0.0270558	0.681206	0.000162265
ENSMUSG00000036800	Fam135b	-0.617514	0.00724451	-0.801584	0.000163002
ENSMUSG00000021569	Trip13	-0.405342	0.0188654	-0.610578	0.000165072
ENSMUSG00000021948	Prkcd	0.273421	0.0400332	0.415519	0.000165084
ENSMUSG00000078521	Aunip	-0.3934	0.0130876	-0.562855	0.000166715
ENSMUSG00000031016	Wee1	-0.383097	0.0188917	-0.418568	0.000167161
ENSMUSG00000043773	1700048O20Rik	-0.443969	0.0109593	-0.547493	0.000167388
ENSMUSG00000020935	Dcakd	-0.307843	0.00802831	-0.342382	0.000170975
ENSMUSG00000036390	Gadd45a	0.412895	0.0327601	0.560517	0.000170975
ENSMUSG00000039000	Ube3c	-0.217179	0.0482776	-0.337408	0.000170975
ENSMUSG00000038900	Rpl12	0.217303	0.0362518	0.358209	0.000171489
ENSMUSG00000002870	Mcm2	-0.384669	0.0116834	-0.444753	0.000171489
ENSMUSG00000016477	E2f3	-0.320917	0.0356056	-0.463851	0.000173545
ENSMUSG00000023169	Slc38a1	-0.325211	0.00654064	-0.353287	0.000174997
ENSMUSG00000031697	Orc6	-0.313461	0.0464591	-0.456851	0.000174998
ENSMUSG00000027257	Pacsin3	0.481632	0.0396479	0.715722	0.000178434
ENSMUSG00000036699	Zcchc12	-0.611948	0.00070732	-0.458802	0.000178793
ENSMUSG00000101355	H3c10	-0.331758	0.017045	-0.479184	0.000179723
ENSMUSG00000027350	Chgb	-0.687332	2.51102e-05	-0.574353	0.000180155
ENSMUSG00000069833	Ahnak	0.422814	0.00286558	0.525799	0.000182132
ENSMUSG00000029036	Atad3a	-0.304637	0.0140379	-0.391805	0.000188436
ENSMUSG00000020432	Tcn2	0.671163	0.00791485	0.803906	0.000188436
ENSMUSG00000093645	Gm23187	-0.326768	0.046716	-0.522599	0.000188436
ENSMUSG00000058392	Rrp1b	-0.377784	0.0153298	-0.475245	0.000188436
ENSMUSG00000037300	Ttc13	-0.272303	0.0234456	-0.335115	0.000196401
ENSMUSG00000018427	Ypel2	0.655513	0.00282032	0.903793	0.000196401
ENSMUSG00000099583	H3c4	-0.283157	0.0288161	-0.510107	0.000196401
ENSMUSG00000022139	Mbnl2	0.220753	0.0413982	0.341335	0.000199838
ENSMUSG00000002718	Cse1l	-0.263949	0.032123	-0.430763	0.000202537
ENSMUSG00000021811	Dnajc9	-0.382713	0.0302563	-0.421593	0.000208076
ENSMUSG00000029179	Zcchc4	0.347954	0.0117368	0.418711	0.000211935
ENSMUSG00000034781	Gna11	-0.268673	0.0220028	-0.360067	0.000215709
ENSMUSG00000031386	Hcfc1	-0.240088	0.0304777	-0.344517	0.000217993
ENSMUSG00000068855	H2ac20	-0.303869	0.0351018	-0.445663	0.000218168
ENSMUSG00000027087	Itgav	0.294634	0.00952856	0.374479	0.00021866
ENSMUSG00000037275	Gemin5	-0.260108	0.0216172	-0.347731	0.000218774
ENSMUSG00000027715	Ccna2	-0.298423	0.0123468	-0.364511	0.000220154
ENSMUSG00000024312	Wdr46	-0.273528	0.0483566	-0.493744	0.000222286
ENSMUSG00000042386	Tex13b	-0.49598	0.00264937	-0.635811	0.000224107
ENSMUSG00000024975	Pdcd4	0.388785	0.0279346	0.630415	0.000225453
ENSMUSG00000040249	Lrp1	0.327621	0.0308239	0.483766	0.000229348
ENSMUSG00000019731	Slc35e1	-0.431018	0.0220028	-0.539648	0.000232827
ENSMUSG00000110246	C130073E24Rik	-0.574016	0.00208545	-0.724865	0.000233091
ENSMUSG00000024118	Tedc2	-0.388501	0.0250468	-0.534485	0.000233751
ENSMUSG00000008604	Ubqln4	-0.264668	0.0319241	-0.356783	0.000233901
ENSMUSG00000007080	Pole	-0.340074	0.00381417	-0.450911	0.000237878
ENSMUSG00000033788	Dysf	0.343472	0.0343479	0.5425	0.000239566
ENSMUSG00000047821	Trim16	0.653344	0.000360405	0.598085	0.000243045
ENSMUSG00000032113	Chek1	-0.344122	0.0409818	-0.516979	0.000247009
ENSMUSG00000040219	Ttc12	0.613367	0.0433704	1.0045	0.000248926
ENSMUSG00000063804	Lin28b	-0.284949	0.0263753	-0.410127	0.000256846
ENSMUSG00000038252	Ncapd2	-0.239321	0.0221621	-0.330306	0.000259617
ENSMUSG00000076281	Gm24270	3.48135	0.0204784	4.08132	0.000262476
ENSMUSG00000044288	Cnr1	-0.471307	0.00023253	-0.343976	0.000265113
ENSMUSG00000034875	Nudt19	-0.434929	0.0255425	-0.520579	0.000273094
ENSMUSG00000054196	Cthrc1	0.262177	0.0163977	0.349893	0.000274442
ENSMUSG00000020649	Rrm2	-0.484679	0.00434351	-0.616966	0.000282863
ENSMUSG00000025872	Thoc3	-0.303543	0.041571	-0.408639	0.000282882
ENSMUSG00000032135	Mcam	0.309232	0.0302563	0.520696	0.000286188
ENSMUSG00000031403	Dkc1	-0.387649	0.0130774	-0.491818	0.000287402
ENSMUSG00000078812	Eif5a	-0.263748	0.032123	-0.339095	0.000288974
ENSMUSG00000035049	Rrp12	-0.405546	0.0163113	-0.581013	0.000296044
ENSMUSG00000024165	Jpt2	-0.366411	0.0375535	-0.479445	0.000296554
ENSMUSG00000087590	Epb41l4aos	0.468646	0.0353219	0.68426	0.000301644
ENSMUSG00000021868	Ppif	-0.298802	0.0467813	-0.445597	0.000304754
ENSMUSG00000041859	Mcm3	-0.320108	0.0237848	-0.430032	0.000304754
ENSMUSG00000039982	Dtx4	-0.357515	0.0116834	-0.372167	0.000306989
ENSMUSG00000016487	Ppfibp1	0.209698	0.0328375	0.276448	0.000309482
ENSMUSG00000034023	Fancd2	-0.409888	0.00139385	-0.39917	0.000314212
ENSMUSG00000004264	Phb2	-0.236887	0.0396479	-0.317485	0.00031834
ENSMUSG00000029765	Plxna4	-0.488289	0.000347435	-0.503794	0.00031978
ENSMUSG00000033705	Stard9	0.343613	0.0453816	0.382247	0.000323907
ENSMUSG00000053332	Gas5	0.247271	0.0294418	0.441105	0.000323907
ENSMUSG00000053898	Ech1	0.293484	0.0454954	0.415305	0.000325198
ENSMUSG00000045009	Prrt3	-0.91037	0.0116834	-0.920108	0.000326809
ENSMUSG00000038059	Smim3	0.48621	0.0422493	0.790256	0.000328143
ENSMUSG00000004791	Pgf	0.467921	0.0208301	0.492393	0.000328241
ENSMUSG00000026020	Nop58	-0.324909	0.0250743	-0.446544	0.000330573
ENSMUSG00000028820	Sfpq	-0.297761	0.0202138	-0.412048	0.000330573
ENSMUSG00000034543	Morc2a	-0.227367	0.0385653	-0.339158	0.000332399
ENSMUSG00000023018	Smarcd1	-0.223695	0.045637	-0.33679	0.000334159
ENSMUSG00000020974	Pole2	-0.347582	0.021832	-0.512887	0.000334159
ENSMUSG00000007050	Lsm2	-0.392104	0.0320813	-0.472576	0.00034176
ENSMUSG00000038244	Mical2	0.448457	0.00431651	0.499943	0.00034176
ENSMUSG00000035960	Apex1	-0.355492	0.00797354	-0.324409	0.00034176
ENSMUSG00000056394	Lig1	-0.30656	0.00719526	-0.279662	0.000343541
ENSMUSG00000027933	Ints3	-0.28476	0.027559	-0.357943	0.000343954
ENSMUSG00000047284	Neurl4	-0.237534	0.0369474	-0.328491	0.000351684
ENSMUSG00000058301	Upf1	-0.264381	0.0181629	-0.368266	0.000352775
ENSMUSG00000029246	Ppat	-0.312252	0.0369007	-0.342108	0.000357571
ENSMUSG00000028150	Rorc	0.427047	0.017209	0.538613	0.000371661
ENSMUSG00000050708	Ftl1	0.299929	0.00927764	0.355807	0.000374742
ENSMUSG00000020185	E2f7	-0.287448	0.0317795	-0.455012	0.000379687
ENSMUSG00000021671	Poc5	-0.264687	0.0446783	-0.304239	0.000380804
ENSMUSG00000062901	Klhl24	0.470891	0.0117368	0.617032	0.000383972
ENSMUSG00000030256	Bhlhe41	0.616465	0.0340324	1.13721	0.000383972
ENSMUSG00000033767	Tmem131l	-0.226852	0.0477735	-0.352942	0.000384056
ENSMUSG00000027752	Exosc8	-0.280962	0.0223099	-0.387877	0.000386431
ENSMUSG00000026858	Miga2	-0.389421	0.0413982	-0.543045	0.000390961
ENSMUSG00000020593	Lpin1	0.361487	0.0283685	0.539458	0.000391052
ENSMUSG00000030525	Chrna7	-0.433489	0.0405494	-0.525072	0.000395892
ENSMUSG00000022453	Naga	0.534149	0.0177382	0.775494	0.000397802
ENSMUSG00000050796	B3galt6	-0.7594	0.00627805	-0.756526	0.000398997
ENSMUSG00000023147	Get1	-0.457992	0.0156595	-0.500224	0.000400619
ENSMUSG00000039934	Gsap	0.470836	0.0332651	0.651699	0.000400895
ENSMUSG00000036990	Otud4	-0.215586	0.0443853	-0.313654	0.000406488
ENSMUSG00000026784	Pdss1	-0.402988	0.00986814	-0.474435	0.000412605
ENSMUSG00000010122	Slc47a1	0.632744	0.00128088	0.777456	0.000412605
ENSMUSG00000038776	Ephx1	0.550044	0.0166708	0.801367	0.000414668
ENSMUSG00000015837	Sqstm1	0.411285	0.00121298	0.477335	0.000419183
ENSMUSG00000053436	Mapk14	-0.245358	0.032123	-0.328393	0.000419323
ENSMUSG00000004356	Utp20	-0.303031	0.022798	-0.452351	0.000420771
ENSMUSG00000055725	Paqr3	0.39843	0.0369474	0.590105	0.000423684
ENSMUSG00000046005	D830044D21Rik	0.728355	0.0489765	0.929628	0.000423699
ENSMUSG00000062190	Lancl2	-0.243327	0.0494261	-0.376448	0.000424411
ENSMUSG00000051111	Sv2c	-0.40429	0.000388836	-0.274775	0.000425146
ENSMUSG00000110631	Gm42047	-0.341021	0.0299867	-0.607193	0.000427147
ENSMUSG00000037474	Dtl	-0.319444	0.0200727	-0.479354	0.000427147
ENSMUSG00000109372	Gm19410	1.18195	0.00253446	0.988184	0.000427147
ENSMUSG00000040511	Pvr	0.429866	0.0221621	0.667812	0.000430632
ENSMUSG00000035671	Zswim4	0.388923	0.0109584	0.436894	0.000439043
ENSMUSG00000024251	Thada	-0.347011	0.00449985	-0.401542	0.000449772
ENSMUSG00000045348	Nyap1	0.454855	0.0293628	0.797015	0.000462544
ENSMUSG00000034591	Slc41a2	0.268027	0.0256463	0.424986	0.000462544
ENSMUSG00000031561	Tenm3	-0.244541	0.0188363	-0.306029	0.000470098
ENSMUSG00000031634	Ufsp2	0.228682	0.0449912	0.394939	0.000475819
ENSMUSG00000024841	Eif1ad	-0.298941	0.0390268	-0.421025	0.000478373
ENSMUSG00000030316	Tamm41	-0.308163	0.0296169	-0.385706	0.000480524
ENSMUSG00000006057	Atp5g1	-0.376454	0.00456877	-0.4251	0.000483142
ENSMUSG00000021069	Pygl	0.609272	0.000775779	0.637796	0.00048592
ENSMUSG00000021938	Pspc1	-0.375395	0.00427599	-0.362134	0.000493401
ENSMUSG00000036875	Dna2	-0.269318	0.0454954	-0.552397	0.000503312
ENSMUSG00000105827	H2bc18	-0.337082	0.0472228	-0.54261	0.000503312
ENSMUSG00000031826	Usp10	-0.210399	0.0449892	-0.334431	0.000505326
ENSMUSG00000024789	Jak2	0.315995	0.0162017	0.389639	0.000510073
ENSMUSG00000024085	Man2a1	-0.592502	0.000109979	-0.400536	0.00051437
ENSMUSG00000029554	Mad1l1	-0.244539	0.0446783	-0.458544	0.000515288
ENSMUSG00000076258	Gm23935	3.08653	0.0155095	4.33693	0.000530295
ENSMUSG00000032246	Calml4	0.867354	0.0123468	0.934369	0.000533
ENSMUSG00000007659	Bcl2l1	0.348035	0.0127839	0.451314	0.000533821
ENSMUSG00000035246	Pcyt1b	0.600491	0.0118986	0.642765	0.000536447
ENSMUSG00000024735	Prpf19	-0.269288	0.0302563	-0.392091	0.000536447
ENSMUSG00000037376	Trmt6	-0.343152	0.0215438	-0.40469	0.000539789
ENSMUSG00000058006	Mdn1	-0.302379	0.0184018	-0.420912	0.000556455
ENSMUSG00000022557	Bop1	-0.346662	0.0362265	-0.401543	0.000557066
ENSMUSG00000022394	L3mbtl2	-0.342009	0.0152638	-0.388704	0.000559985
ENSMUSG00000038126	Mphosph9	-0.29502	0.0369474	-0.465485	0.000563994
ENSMUSG00000041168	Lonp1	0.318099	0.00797354	0.350941	0.000564456
ENSMUSG00000006715	Gmnn	-0.385271	0.0133166	-0.356297	0.000565916
ENSMUSG00000022702	Hira	-0.27191	0.0216193	-0.370668	0.000566471
ENSMUSG00000029467	Atp2a2	-0.22249	0.0412447	-0.291744	0.000571231
ENSMUSG00000031808	Slc27a1	0.552539	0.0109273	0.627503	0.00057721
ENSMUSG00000057497	Fam136a	-0.363121	0.0240057	-0.483965	0.000579137
ENSMUSG00000032815	Fanca	-0.399357	0.00854953	-0.548369	0.000579137
ENSMUSG00000062519	Zfp398	-0.276746	0.0417073	-0.36342	0.000583727
ENSMUSG00000022962	Gart	-0.330189	0.00553232	-0.352201	0.000593163
ENSMUSG00000098234	Snhg6	0.345012	0.00826779	0.457008	0.000594797
ENSMUSG00000050936	Gm42743	-0.34533	0.0424493	-0.538965	0.00060621
ENSMUSG00000030978	Rrm1	-0.225362	0.0493867	-0.298349	0.000613642
ENSMUSG00000032601	Prkar2a	-0.317321	0.00802831	-0.324407	0.000627268
ENSMUSG00000019539	Rcn3	0.439547	0.00386006	0.649472	0.000636536
ENSMUSG00000004961	Syt5	0.424854	0.0215438	0.606196	0.000643614
ENSMUSG00000023952	Gtpbp2	0.344272	0.0320675	0.482712	0.000643978
ENSMUSG00000028273	Pdlim5	0.26074	0.0133166	0.290273	0.000647635
ENSMUSG00000061273	Mmgt1	-0.389974	0.0143855	-0.41042	0.000657063
ENSMUSG00000042225	Ammecr1	-0.438269	0.0123973	-0.447408	0.000657063
ENSMUSG00000002996	Hbp1	0.39153	0.00935765	0.462212	0.000673796
ENSMUSG00000021662	Arhgef28	-0.387461	0.00176141	-0.278187	0.000674423
ENSMUSG00000041313	Slc7a1	-0.241153	0.0369474	-0.293435	0.000677931
ENSMUSG00000028128	F3	0.415747	0.0234336	0.499119	0.00069133
ENSMUSG00000017167	Cntnap1	-0.263784	0.0472228	-0.358274	0.000699284
ENSMUSG00000039191	Rbpj	0.374831	0.0163805	0.528147	0.000699284
ENSMUSG00000060288	Ppih	-0.438915	0.0281956	-0.40366	0.000701205
ENSMUSG00000026127	Imp4	-0.28566	0.0398258	-0.427796	0.000701205
ENSMUSG00000001228	Uhrf1	-0.332491	0.00884855	-0.367667	0.000712568
ENSMUSG00000020238	Ncln	-0.26114	0.045637	-0.308675	0.000715387
ENSMUSG00000078652	Psme3	-0.247618	0.0423258	-0.339928	0.000717488
ENSMUSG00000042590	Ipo11	-0.274987	0.017165	-0.341591	0.000717568
ENSMUSG00000020257	Wdr82	-0.248955	0.02955	-0.284844	0.000717568
ENSMUSG00000024007	Ppil1	-0.50993	0.0188917	-0.569354	0.000722302
ENSMUSG00000020471	Pold2	-0.252053	0.0392502	-0.314615	0.000728558
ENSMUSG00000020923	Ubtf	-0.275287	0.0299343	-0.35286	0.00073716
ENSMUSG00000021048	Mthfd1	-0.370443	0.0113792	-0.442755	0.000745005
ENSMUSG00000039041	Adrm1	-0.301038	0.0461713	-0.432898	0.000745005
ENSMUSG00000051396	Gm45902	-0.274035	0.0328375	-0.378942	0.000748625
ENSMUSG00000050732	Vamp8	0.784222	0.00952856	0.848174	0.000767663
ENSMUSG00000027663	Zmat3	-0.236847	0.0402153	-0.314439	0.000767663
ENSMUSG00000041431	Ccnb1	-0.215786	0.0413982	-0.286851	0.000768027
ENSMUSG00000032186	Tmod2	-0.384233	0.0014719	-0.305809	0.000768656
ENSMUSG00000030930	Chst15	0.631673	0.0140513	0.806862	0.000775416
ENSMUSG00000029414	Kntc1	-0.345856	0.00923642	-0.331357	0.000779801
ENSMUSG00000036503	Rnf13	0.455227	0.00329487	0.481262	0.000779801
ENSMUSG00000020140	Lgr5	-0.32902	0.0340246	-0.438826	0.000780056
ENSMUSG00000020034	Tcp11l2	0.625701	0.011067	0.758926	0.00078411
ENSMUSG00000037295	Ldlrap1	0.931952	0.00023253	0.773906	0.00079349
ENSMUSG00000042228	Lyn	0.631679	0.0146241	0.741297	0.000794906
ENSMUSG00000067786	Nnat	-0.452477	0.0343479	-0.62576	0.000804202
ENSMUSG00000114456	H2bc9	-0.503586	0.0177382	-0.607859	0.000810364
ENSMUSG00000027353	Mcm8	-0.41209	0.0056682	-0.355497	0.000813742
ENSMUSG00000028066	Pmf1	-0.403822	0.00826779	-0.395921	0.000816622
ENSMUSG00000027395	Polr1b	-0.344399	0.0350132	-0.457226	0.000822013
ENSMUSG00000028435	Aqp3	1.08571	0.00597351	1.17655	0.000822918
ENSMUSG00000030346	Rad51ap1	-0.343749	0.0213918	-0.432295	0.000834084
ENSMUSG00000061024	Rrs1	-0.290294	0.0397416	-0.403636	0.000836425
ENSMUSG00000030870	Ubfd1	-0.243411	0.032759	-0.303119	0.000836425
ENSMUSG00000005198	Polr2a	-0.234659	0.0234361	-0.30293	0.000836585
ENSMUSG00000034883	Lrr1	-0.472575	0.00831257	-0.541712	0.000841037
ENSMUSG00000020496	Rnf187	-0.340336	0.0165984	-0.31804	0.000860718
ENSMUSG00000005470	Asf1b	-0.38341	0.0369007	-0.468525	0.000862574
ENSMUSG00000078517	Emc1	-0.267201	0.02955	-0.310647	0.000863461
ENSMUSG00000062328	Rpl17	0.229997	0.033397	0.300272	0.00086348
ENSMUSG00000117406	Ntn3	-0.375389	0.0424974	-0.486762	0.000868408
ENSMUSG00000050931	Sgms2	0.556066	0.0117368	0.669156	0.000869359
ENSMUSG00000028068	Iqgap3	-0.264202	0.0289632	-0.295028	0.000874879
ENSMUSG00000037361	Sf3b6	-0.265335	0.0411338	-0.306005	0.000874879
ENSMUSG00000027624	Epb41l1	-0.255212	0.0172936	-0.306427	0.000875915
ENSMUSG00000027203	Dut	-0.418444	0.0018061	-0.373862	0.000879922
ENSMUSG00000022390	Zc3h7b	-0.260319	0.0171998	-0.270765	0.00089183
ENSMUSG00000021668	Polk	0.36586	0.0244409	0.46214	0.000907196
ENSMUSG00000024378	Stard4	0.274657	0.0231927	0.436522	0.000921113
ENSMUSG00000034902	Pip5k1c	-0.50806	0.00393828	-0.519728	0.000935476
ENSMUSG00000029217	Tec	0.666092	0.0453816	0.915594	0.000940783
ENSMUSG00000020695	Mrc2	0.475607	0.0201376	0.600472	0.000941365
ENSMUSG00000048578	Mlec	-0.328845	0.00740904	-0.28729	0.000942785
ENSMUSG00000017999	Ddx27	-0.213126	0.04705	-0.297332	0.000945988
ENSMUSG00000032834	Pwp2	-0.409053	0.00740904	-0.413925	0.0009553
ENSMUSG00000034218	Atm	-0.354344	0.0106122	-0.3843	0.000957247
ENSMUSG00000025758	Plk4	-0.255238	0.0270558	-0.261972	0.000957247
ENSMUSG00000024764	Naa40	-0.287933	0.0498308	-0.488438	0.000960525
ENSMUSG00000069267	H3c2	-0.512821	0.023213	-0.706604	0.00097386
ENSMUSG00000037003	Tns2	0.445777	0.0299283	0.53084	0.000982527
ENSMUSG00000029171	Pgm2	0.323711	0.0190768	0.423328	0.00100817
ENSMUSG00000020549	Elac2	-0.324907	0.0234456	-0.43808	0.00101587
ENSMUSG00000033487	Fndc3a	0.237666	0.0312054	0.356025	0.00104313
ENSMUSG00000046791	Riox1	-0.386915	0.0476572	-0.50021	0.00104583
ENSMUSG00000007029	Vars	-0.206958	0.0396479	-0.26604	0.00105396
ENSMUSG00000032126	Hmbs	-0.310192	0.0145495	-0.275411	0.00105451
ENSMUSG00000032555	Topbp1	-0.30213	0.00927764	-0.33064	0.00105823
ENSMUSG00000064326	Siva1	-0.461438	0.0221621	-0.593743	0.00105961
ENSMUSG00000020462	Cfap36	0.252514	0.0343479	0.379	0.00106763
ENSMUSG00000094338	H2bc13	-0.366704	0.0389061	-0.494022	0.00107281
ENSMUSG00000027678	Ncoa3	0.242613	0.0192137	0.273671	0.00108084
ENSMUSG00000030609	Aen	-0.386045	0.0294418	-0.480794	0.00108119
ENSMUSG00000091387	Gcnt4	-0.384614	0.0449892	-0.506039	0.00109162
ENSMUSG00000029406	Pitpnm2	-0.406687	0.00906505	-0.420069	0.00109985
ENSMUSG00000036825	Ssx2ip	-0.272568	0.0356302	-0.263112	0.00109985
ENSMUSG00000003721	Insig2	0.441567	0.00393828	0.422074	0.00111392
ENSMUSG00000039748	Exo1	-0.390183	0.0156797	-0.558771	0.00112574
ENSMUSG00000000028	Cdc45	-0.334105	0.0161572	-0.509395	0.00112574
ENSMUSG00000029361	Nos1	0.623076	0.0127839	0.815973	0.00112574
ENSMUSG00000017146	Brca1	-0.343454	0.00990292	-0.338314	0.00113451
ENSMUSG00000034329	Brip1	-0.333983	0.017165	-0.402115	0.00113828
ENSMUSG00000038685	Rtel1	-0.254033	0.0374681	-0.369205	0.00113828
ENSMUSG00000078607	1810010H24Rik	0.917239	0.0163977	1.09895	0.00113828
ENSMUSG00000079629	Rhox2g	0.314902	0.0475039	0.563014	0.00114133
ENSMUSG00000038482	Tfdp1	-0.237018	0.0413821	-0.307438	0.00114489
ENSMUSG00000075014	Gm10800	1.30454	0.000324352	1.01381	0.00115349
ENSMUSG00000006398	Cdc20	-0.295656	0.0302563	-0.333884	0.00116062
ENSMUSG00000027326	Knl1	-0.246512	0.0300379	-0.306014	0.00116185
ENSMUSG00000050410	Tcf19	-0.482318	0.0045309	-0.440236	0.00117346
ENSMUSG00000022070	Bora	-0.347172	0.0244744	-0.426396	0.00117538
ENSMUSG00000031819	Emc8	-0.323211	0.0142041	-0.446553	0.00118028
ENSMUSG00000010830	Kdelr3	0.590391	0.0368675	0.867817	0.00118028
ENSMUSG00000030737	Slco2b1	0.608801	0.0398258	0.641558	0.00120046
ENSMUSG00000065265	Gm23455	0.216847	0.0281045	0.353004	0.00120292
ENSMUSG00000035772	Mrps2	-0.343586	0.0357103	-0.305706	0.00120292
ENSMUSG00000020091	Eif4ebp2	-0.374834	0.0014719	-0.27251	0.0012249
ENSMUSG00000031562	Dctd	-0.364902	0.00705247	-0.304384	0.0012249
ENSMUSG00000006576	Slc4a3	-0.440894	0.0154382	-0.374727	0.00123211
ENSMUSG00000002835	Chaf1a	-0.292709	0.0267413	-0.338893	0.00123506
ENSMUSG00000032418	Me1	0.299273	0.0159878	0.378609	0.00125628
ENSMUSG00000073481	Mtarc2	0.358119	0.0235524	0.403378	0.00125664
ENSMUSG00000004558	Ndrg2	0.883361	0.000355262	0.854533	0.00126555
ENSMUSG00000010505	Myt1	-0.312547	0.00560852	-0.295969	0.0012661
ENSMUSG00000042622	Maff	0.712069	0.000959629	0.691949	0.00126865
ENSMUSG00000069308	Hist1h2bp	-0.530552	0.0396479	-0.577653	0.00128124
ENSMUSG00000029363	Rfc5	-0.364696	0.0163805	-0.421069	0.00128124
ENSMUSG00000069793	Slfn9	-0.594418	0.00826779	-0.557525	0.00128124
ENSMUSG00000021215	Net1	-0.268563	0.0381849	-0.371453	0.00128124
ENSMUSG00000001436	Slc19a1	-0.28952	0.0174644	-0.2822	0.00129316
ENSMUSG00000004500	Zfp324	-0.382788	0.0407535	-0.416395	0.00129855
ENSMUSG00000022718	Dgcr8	-0.302348	0.0387408	-0.41543	0.00131737
ENSMUSG00000030102	Itpr1	-0.348531	0.00426293	-0.305063	0.00132587
ENSMUSG00000020899	Pfas	-0.312639	0.0215438	-0.361953	0.00132751
ENSMUSG00000054717	Hmgb2	-0.228285	0.0479083	-0.30751	0.00133764
ENSMUSG00000030610	Det1	-0.375376	0.0276111	-0.373682	0.00133764
ENSMUSG00000047786	Lix1	-0.925756	0.000318349	-0.580715	0.00135764
ENSMUSG00000028497	Hacd4	0.732472	0.0101207	0.781543	0.00135827
ENSMUSG00000008373	Prpf31	-0.380317	0.0163805	-0.39973	0.00135934
ENSMUSG00000021070	Bdkrb2	0.26393	0.0430808	0.310429	0.0013608
ENSMUSG00000006010	Odr4	0.23092	0.0413982	0.313267	0.00136892
ENSMUSG00000021198	Unc79	-0.248431	0.0203422	-0.291969	0.00137872
ENSMUSG00000078671	Chd2	0.266334	0.017736	0.304894	0.00141055
ENSMUSG00000029275	Gfi1	0.656288	0.0407466	0.861304	0.00141055
ENSMUSG00000004099	Dnmt1	-0.245453	0.0168934	-0.285795	0.00141055
ENSMUSG00000032261	Sh3bgrl2	0.411175	0.0349187	0.467592	0.00143042
ENSMUSG00000022033	Pbk	-0.439165	0.0119983	-0.438801	0.00143861
ENSMUSG00000018362	Kpna2	-0.251256	0.0405494	-0.293149	0.00144318
ENSMUSG00000074652	Myh7b	0.748397	0.0168934	1.0493	0.00144578
ENSMUSG00000023988	Bysl	-0.337919	0.0172022	-0.372654	0.00145075
ENSMUSG00000039231	Suv39h1	-0.333344	0.0161572	-0.329554	0.00146252
ENSMUSG00000043733	Ptpn11	-0.20741	0.0498169	-0.232535	0.00147757
ENSMUSG00000005299	Letm1	-0.246984	0.0379177	-0.281512	0.00153517
ENSMUSG00000025571	Tnrc6c	-0.266959	0.0202734	-0.281648	0.00153517
ENSMUSG00000026281	Dtymk	-0.303432	0.0366111	-0.357723	0.00155581
ENSMUSG00000020089	Ppa1	-0.254764	0.0425103	-0.257382	0.00156072
ENSMUSG00000020116	Pno1	-0.347973	0.0291727	-0.344672	0.00156072
ENSMUSG00000023999	Kif6	0.621101	0.0340562	0.711255	0.00156706
ENSMUSG00000031906	Smpd3	-0.413421	0.00361295	-0.378913	0.00157204
ENSMUSG00000074802	Gas2l3	0.306304	0.0202826	0.36182	0.00157746
ENSMUSG00000036223	Ska1	-0.379667	0.0163805	-0.407826	0.00158557
ENSMUSG00000051278	Zgrf1	-0.365855	0.00826779	-0.369719	0.001594
ENSMUSG00000095217	H2bc15	-0.438011	0.0172022	-0.551308	0.0016176
ENSMUSG00000026600	Soat1	0.828666	0.00015256	0.729443	0.00164475
ENSMUSG00000022098	Bmp1	0.389607	0.0078466	0.334535	0.00164725
ENSMUSG00000037161	Mgarp	0.908699	0.000983644	0.895085	0.00164971
ENSMUSG00000058290	Espl1	-0.260198	0.0234456	-0.276912	0.00167158
ENSMUSG00000015305	Sash1	0.267659	0.0383942	0.343584	0.00167158
ENSMUSG00000041225	Arhgap12	0.23048	0.0392502	0.265657	0.00167158
ENSMUSG00000028042	Zbtb7b	0.29099	0.0385059	0.421906	0.00168497
ENSMUSG00000013701	Timm23	-0.298558	0.0396479	-0.382141	0.00169505
ENSMUSG00000033721	Vav3	0.27163	0.0340324	0.291056	0.00170282
ENSMUSG00000022558	Mroh1	0.409607	0.0145955	0.386044	0.00170602
ENSMUSG00000033970	Rfc3	-0.289686	0.0417073	-0.305507	0.00173068
ENSMUSG00000055884	Fancm	-0.348588	0.00952856	-0.434182	0.00174397
ENSMUSG00000016200	Syt14	0.204175	0.042013	0.239076	0.00174812
ENSMUSG00000003604	Aven	-0.368825	0.0498308	-0.413433	0.00175141
ENSMUSG00000092812	Gm23634	-0.402767	0.00217716	-0.324337	0.00176571
ENSMUSG00000074476	Spc24	-0.311592	0.0304743	-0.359096	0.00176646
ENSMUSG00000024870	Rab1b	-0.315645	0.0386487	-0.358795	0.00179244
ENSMUSG00000078931	Pdf	-0.470934	0.0433704	-0.509578	0.00179561
ENSMUSG00000021175	Cdca7l	-0.417465	0.017653	-0.309278	0.00179561
ENSMUSG00000037313	Tacc3	-0.225376	0.0472964	-0.250593	0.00180451
ENSMUSG00000025790	Slco3a1	-0.221797	0.0465576	-0.279976	0.00185634
ENSMUSG00000028884	Rpa2	-0.371275	0.0273936	-0.498595	0.00185744
ENSMUSG00000026694	Eef1aknmt	-0.302924	0.0299867	-0.360758	0.00187297
ENSMUSG00000044502	Bod1	-0.258504	0.0443186	-0.267275	0.00188259
ENSMUSG00000054277	Arfgap3	0.343338	0.010731	0.436281	0.0019021
ENSMUSG00000016496	Cd274	0.479281	0.033397	0.606246	0.0019247
ENSMUSG00000097311	Gm26871	-0.385091	0.0430808	-0.449706	0.0019247
ENSMUSG00000024143	Rhoq	0.294594	0.0441467	0.357971	0.00194081
ENSMUSG00000037386	Rims2	-0.212683	0.0392502	-0.25133	0.00195053
ENSMUSG00000025020	Slit1	0.703988	0.00732021	0.659487	0.00195207
ENSMUSG00000038170	Pde4dip	-0.308766	0.00810641	-0.255894	0.00197406
ENSMUSG00000003546	Klc4	0.339778	0.0392502	0.449797	0.00197999
ENSMUSG00000036834	Plch1	-0.459116	0.00701913	-0.526445	0.00198506
ENSMUSG00000086290	Snhg12	0.344498	0.00927764	0.437955	0.0019967
ENSMUSG00000041028	Ghitm	0.257398	0.0428713	0.349933	0.00201603
ENSMUSG00000097908	4933404O12Rik	-0.436725	0.00465199	-0.334539	0.00201603
ENSMUSG00000041147	Brca2	-0.398423	0.001952	-0.400993	0.00201947
ENSMUSG00000018395	Kif3a	0.241795	0.0447563	0.384715	0.00202389
ENSMUSG00000023861	Mpc1	-0.409809	0.00176141	-0.313034	0.00202768
ENSMUSG00000021711	Trappc13	-0.308164	0.0190768	-0.282791	0.00202972
ENSMUSG00000025207	Sema4g	0.802025	0.00902501	0.748654	0.00203169
ENSMUSG00000049516	Spty2d1	0.275967	0.0272969	0.308976	0.00203169
ENSMUSG00000037461	Ints7	-0.208517	0.0412037	-0.235967	0.00210055
ENSMUSG00000022324	Matn2	1.11896	0.0464294	1.1879	0.00211609
ENSMUSG00000048058	Ldlrad3	-0.240245	0.0269681	-0.223113	0.00215019
ENSMUSG00000022322	Shcbp1	-0.258088	0.0339725	-0.332346	0.00216809
ENSMUSG00000029191	Rfc1	-0.263928	0.0203924	-0.232228	0.00218669
ENSMUSG00000006651	Aplp1	0.300618	0.0398258	0.468761	0.00219767
ENSMUSG00000061991	H2ac10	-0.377679	0.0346569	-0.390692	0.00220881
ENSMUSG00000039377	Hlx	0.325136	0.0422588	0.363875	0.00221671
ENSMUSG00000047963	Stbd1	0.369115	0.0163113	0.454606	0.00223379
ENSMUSG00000041638	Gcn1	-0.277149	0.0133166	-0.269817	0.00224092
ENSMUSG00000040690	Col16a1	0.532165	0.00482991	0.485501	0.00226391
ENSMUSG00000074030	Exoc8	-0.345925	0.0250743	-0.340485	0.00226391
ENSMUSG00000030652	Coq7	-0.349758	0.00945356	-0.27533	0.00226587
ENSMUSG00000006678	Pola1	-0.364179	0.0156811	-0.439899	0.00227127
ENSMUSG00000002428	Hltf	0.238839	0.0317481	0.258227	0.00227475
ENSMUSG00000079008	Gm14124	-0.395832	0.0221169	-0.481601	0.00229083
ENSMUSG00000030031	Kbtbd8	-0.367802	0.0380928	-0.521174	0.00229505
ENSMUSG00000015659	Serac1	0.391773	0.025479	0.390375	0.00229505
ENSMUSG00000019916	P4ha1	0.572178	0.000318349	0.563939	0.0023233
ENSMUSG00000032171	Pin1	-0.380502	0.00883342	-0.371415	0.0023593
ENSMUSG00000002083	Bbc3	0.549724	0.0403331	0.750236	0.00238466
ENSMUSG00000042275	Pelo	-0.260679	0.0230315	-0.243856	0.00238725
ENSMUSG00000045639	Zfp629	-0.255533	0.0397999	-0.297879	0.00239672
ENSMUSG00000043051	Disc1	-0.602176	0.00723691	-0.447431	0.00244286
ENSMUSG00000042594	Sh2b3	0.272631	0.0489765	0.343876	0.00245341
ENSMUSG00000025290	Rps24	0.208134	0.0371658	0.346633	0.00245887
ENSMUSG00000026623	Lpgat1	-0.224444	0.0413821	-0.246349	0.00245995
ENSMUSG00000041879	Ipo9	-0.253389	0.0193179	-0.225205	0.0024612
ENSMUSG00000042599	Kdm7a	0.306636	0.0180046	0.29984	0.00246989
ENSMUSG00000027454	Gins1	-0.392033	0.0294418	-0.463223	0.00247499
ENSMUSG00000051786	Tubgcp6	-0.353908	0.00529389	-0.391848	0.00248467
ENSMUSG00000062203	Gspt1	-0.221935	0.0396479	-0.210815	0.00250039
ENSMUSG00000069072	Slc7a14	-0.447056	0.000347435	-0.225818	0.00251215
ENSMUSG00000002496	Tsc2	-0.241103	0.0419792	-0.333373	0.00257288
ENSMUSG00000010051	Hyal1	0.790967	0.00687668	0.800665	0.00257797
ENSMUSG00000001227	Sema6b	0.588788	0.00840289	0.582579	0.00261956
ENSMUSG00000024940	Ltbp3	0.287451	0.0392502	0.294367	0.0026615
ENSMUSG00000096916	Zfp850	-0.386418	0.0362518	-0.445932	0.00268637
ENSMUSG00000024664	Fads3	0.367933	0.0130876	0.411709	0.00273759
ENSMUSG00000047388	Atmin	-0.228957	0.0475039	-0.230641	0.00275061
ENSMUSG00000032064	Dixdc1	0.37052	0.00826779	0.364358	0.00276286
ENSMUSG00000030243	Recql	-0.489631	0.00152541	-0.480663	0.0027868
ENSMUSG00000019214	Chtf18	-0.316955	0.0496923	-0.437899	0.00278734
ENSMUSG00000002343	Armc6	-0.457925	0.0322099	-0.418573	0.00281481
ENSMUSG00000034858	Fam214a	0.479263	0.0206784	0.538524	0.00281783
ENSMUSG00000022114	Spry2	0.411134	0.00116034	0.301371	0.00283202
ENSMUSG00000030036	Mogs	-0.326264	0.0228418	-0.285444	0.00287488
ENSMUSG00000022427	Tomm22	-0.238575	0.0405494	-0.266807	0.00288349
ENSMUSG00000011877	Git1	-0.276822	0.0123973	-0.233226	0.00289315
ENSMUSG00000037089	Slc35b2	-0.324526	0.0396479	-0.347105	0.00291755
ENSMUSG00000028430	Nol6	-0.383539	0.00724451	-0.33943	0.00292597
ENSMUSG00000021831	Ero1l	0.840969	0.00201755	0.937938	0.00293745
ENSMUSG00000061607	Mdc1	-0.309129	0.00465957	-0.234932	0.00298517
ENSMUSG00000028394	Pole3	-0.293707	0.0385575	-0.336188	0.00299191
ENSMUSG00000049396	Gemin4	-0.437113	0.0116834	-0.438916	0.00300895
ENSMUSG00000026185	Igfbp5	-0.26488	0.0340324	-0.226839	0.00300936
ENSMUSG00000029551	Psmg3	-0.381489	0.0261537	-0.32441	0.00307644
ENSMUSG00000035842	Ddx11	-0.297552	0.0302563	-0.381393	0.00308061
ENSMUSG00000079334	Naa80	0.7214	0.0190768	0.674364	0.00308804
ENSMUSG00000046794	Ppp1r3b	1.26824	0.000374552	0.886719	0.00308811
ENSMUSG00000020590	Snx13	0.279135	0.0354989	0.346725	0.00308811
ENSMUSG00000004929	Thop1	-0.333201	0.00428155	-0.275792	0.00312396
ENSMUSG00000021009	Ptpn21	0.342095	0.0250468	0.313054	0.00313488
ENSMUSG00000038909	Kat7	-0.209516	0.047706	-0.210001	0.00327643
ENSMUSG00000003541	Ier3	0.980162	0.000372753	0.933475	0.00331646
ENSMUSG00000075232	Amd1	-0.340941	0.0158177	-0.361397	0.00334588
ENSMUSG00000026456	Cyb5r1	0.333829	0.0314698	0.359743	0.00338587
ENSMUSG00000030020	Prickle2	0.27227	0.0295109	0.245268	0.00340507
ENSMUSG00000054604	Cggbp1	-0.254254	0.0181629	-0.218203	0.00341966
ENSMUSG00000049091	Sephs2	-0.275314	0.017736	-0.219986	0.00346251
ENSMUSG00000023341	Mx2	0.641715	0.0160301	0.579578	0.00353868
ENSMUSG00000063415	Cyp26b1	0.592415	0.00321505	0.505231	0.0035701
ENSMUSG00000026434	Nucks1	-0.314607	0.00810641	-0.225234	0.00360897
ENSMUSG00000029249	Rest	0.466629	0.00058047	0.285518	0.00361072
ENSMUSG00000041974	Spidr	0.618337	0.00308336	0.565712	0.00362915
ENSMUSG00000026107	Nabp1	0.223614	0.0398258	0.239922	0.00367356
ENSMUSG00000100009	Gm7967	0.426002	0.0300106	0.329434	0.00368595
ENSMUSG00000059049	Frem1	0.734379	0.0320675	0.613056	0.00368646
ENSMUSG00000039621	Prex1	-0.377815	0.00215845	-0.237553	0.00370635
ENSMUSG00000022360	Atad2	-0.251808	0.0398258	-0.248868	0.00374243
ENSMUSG00000025602	Zfp202	-0.335079	0.0288161	-0.329144	0.00377126
ENSMUSG00000033400	Agl	0.360611	0.0322608	0.380093	0.00385252
ENSMUSG00000118257	9630014M24Rik	0.867281	0.0328375	0.747067	0.00390285
ENSMUSG00000020358	Hnrnpab	-0.250147	0.0302563	-0.224756	0.00391123
ENSMUSG00000035228	Ccdc106	-0.560624	0.0160301	-0.506367	0.00393468
ENSMUSG00000039183	Nubp2	-0.484298	0.00945356	-0.309033	0.00396453
ENSMUSG00000070713	Gm10282	-0.410852	0.00416543	-0.328218	0.00398041
ENSMUSG00000028530	Jak1	-0.245966	0.017165	-0.189935	0.00398271
ENSMUSG00000079484	Phyhd1	0.7018	0.0289632	0.67913	0.00399346
ENSMUSG00000052906	Ubxn8	-0.446584	0.0353219	-0.514999	0.00405168
ENSMUSG00000055200	Sertad3	0.57004	0.0255209	0.525869	0.00405828
ENSMUSG00000020527	Myo19	-0.379559	0.0146744	-0.534443	0.00407446
ENSMUSG00000027506	Tpd52	0.352542	0.0229408	0.361657	0.00409208
ENSMUSG00000028433	Ubap2	-0.282522	0.009073	-0.220039	0.00411156
ENSMUSG00000022814	Umps	-0.419864	0.00691105	-0.334323	0.00413223
ENSMUSG00000098381	Mir7225	-1.25683	0.0177382	-1.22579	0.00424432
ENSMUSG00000035941	Ibtk	-0.243461	0.0405494	-0.22711	0.00424945
ENSMUSG00000019944	Rhobtb1	0.325789	0.0240057	0.32373	0.00430165
ENSMUSG00000017390	Aldoc	0.979759	0.00139385	0.920595	0.00433274
ENSMUSG00000000171	Sdhd	-0.300685	0.0332678	-0.338183	0.00434939
ENSMUSG00000016319	Slc25a5	-0.240097	0.0417073	-0.226015	0.00438966
ENSMUSG00000031125	3830403N18Rik	0.31146	0.0353437	0.290144	0.00447069
ENSMUSG00000029385	Ccng2	0.869381	0.000727222	0.695338	0.00448268
ENSMUSG00000020178	Adora2a	0.403406	0.0165984	0.435515	0.00448748
ENSMUSG00000009575	Cbx5	-0.312114	0.00479684	-0.22919	0.00451347
ENSMUSG00000033075	Senp1	-0.316064	0.0194797	-0.335677	0.00452052
ENSMUSG00000043962	Thrap3	-0.240407	0.0375535	-0.242608	0.0045508
ENSMUSG00000114470	Gm49395	-0.32181	0.0106122	-0.248988	0.00456906
ENSMUSG00000000125	Wnt3	0.600562	0.0363505	0.599703	0.00459165
ENSMUSG00000026782	Abi2	0.240174	0.0285851	0.234489	0.00462486
ENSMUSG00000045532	C1ql1	-0.408687	0.00831211	-0.418119	0.00464762
ENSMUSG00000074797	Itpa	-0.367989	0.0272969	-0.414347	0.0046539
ENSMUSG00000022698	Naa50	-0.226113	0.0466343	-0.224906	0.00466287
ENSMUSG00000035992	Fnip1	0.320025	0.00826779	0.273212	0.0046989
ENSMUSG00000020256	Aldh1l2	0.264785	0.025479	0.223877	0.00473563
ENSMUSG00000035900	Gramd4	0.288943	0.0248331	0.280917	0.00473856
ENSMUSG00000003308	Keap1	-0.249541	0.0447575	-0.214109	0.00482508
ENSMUSG00000026466	Tor1aip1	-0.344317	0.0248331	-0.305617	0.00484022
ENSMUSG00000092274	Neat1	0.626344	0.00286558	0.412703	0.0048526
ENSMUSG00000029120	Ppp2r2c	-0.236236	0.0456608	-0.206558	0.0048526
ENSMUSG00000114279	H2bc14	-0.324244	0.0265064	-0.438841	0.00489893
ENSMUSG00000074513	Arfip1	0.312049	0.0123769	0.24923	0.00497792
ENSMUSG00000019297	Nop9	-0.307415	0.0413982	-0.343689	0.00497998
ENSMUSG00000037351	Actr1b	-0.261675	0.018838	-0.188156	0.0050015
ENSMUSG00000005413	Hmox1	0.631206	0.00052165	0.514655	0.00500943
ENSMUSG00000019970	Sgk1	0.317346	0.0206217	0.256746	0.00501723
ENSMUSG00000044197	Gpr146	0.732471	0.00356877	0.630066	0.00503607
ENSMUSG00000041231	Ublcp1	-0.400294	0.0173624	-0.331334	0.00508114
ENSMUSG00000041957	Pkp2	0.626087	0.00129988	0.496626	0.00509585
ENSMUSG00000079469	Pigb	-0.359568	0.0147495	-0.28418	0.00512361
ENSMUSG00000062110	Scfd2	-0.488418	0.00748757	-0.520834	0.00516539
ENSMUSG00000015647	Lama5	0.452468	0.0109584	0.306748	0.00519985
ENSMUSG00000071657	Bscl2	-0.33135	0.00826779	0.238886	0.00520223
ENSMUSG00000098140	Gm26938	-0.592781	0.00311792	-0.391691	0.00526365
ENSMUSG00000048285	Frmd6	0.33731	0.016464	0.352856	0.00535188
ENSMUSG00000072082	Ccnf	-0.309867	0.016464	-0.312064	0.00537674
ENSMUSG00000052911	Lamb2	0.563766	0.000297111	0.283513	0.00541699
ENSMUSG00000062760	Shisal1	-0.261311	0.0394228	-0.247485	0.00544804
ENSMUSG00000019303	Psmc3ip	-0.485683	0.0242261	-0.399375	0.00545962
ENSMUSG00000037601	Nme1	-0.280792	0.0448004	-0.236827	0.00548136
ENSMUSG00000023104	Rfc2	-0.312672	0.0133166	-0.314012	0.0055476
ENSMUSG00000021754	Map3k1	0.346759	0.0168186	0.352217	0.0055611
ENSMUSG00000023087	Noct	0.283256	0.0177382	0.285374	0.00558215
ENSMUSG00000102805	Gm37240	0.314881	0.0136879	0.250827	0.00561016
ENSMUSG00000062867	Impdh2	-0.279049	0.014832	-0.187779	0.00561795
ENSMUSG00000041220	Elovl6	-0.26998	0.027559	-0.234639	0.00565308
ENSMUSG00000095280	Gm21738	1.02395	0.000318349	0.608339	0.00566665
ENSMUSG00000015149	Sirt2	0.304427	0.0363505	0.381835	0.00567946
ENSMUSG00000041075	Fzd7	0.332998	0.012251	0.313713	0.00575227
ENSMUSG00000007989	Fzd3	-0.248776	0.0291789	-0.205096	0.0057676
ENSMUSG00000010205	Raver1	-0.25095	0.0470052	-0.257981	0.0057735
ENSMUSG00000028973	Abcb8	-0.427165	0.00810641	-0.292563	0.00579486
ENSMUSG00000036639	Nudt1	-0.438069	0.0138192	-0.326683	0.00580159
ENSMUSG00000000605	Clcn4	-0.24956	0.0409818	-0.239689	0.00583708
ENSMUSG00000039967	Zfp292	0.301939	0.0157598	0.353328	0.00589792
ENSMUSG00000049553	Polr1a	-0.332089	0.0180022	-0.346446	0.00606432
ENSMUSG00000034751	Mast4	0.402412	0.0168934	0.345092	0.00606432
ENSMUSG00000030287	Itpr2	0.321337	0.0220366	0.324819	0.00615218
ENSMUSG00000010277	2610507B11Rik	-0.193997	0.0476316	-0.183572	0.006256
ENSMUSG00000001056	Nhp2	-0.358059	0.0214138	-0.3298	0.0062776
ENSMUSG00000000056	Narf	0.329636	0.0113792	0.315772	0.00635519
ENSMUSG00000020014	Cfap54	0.668223	0.0498308	0.667779	0.00648046
ENSMUSG00000053841	Txlna	-0.285987	0.0351178	-0.296049	0.00653533
ENSMUSG00000021823	Vcl	0.35337	0.00389289	0.273448	0.00653533
ENSMUSG00000036504	Phpt1	-0.342689	0.040064	-0.249277	0.00665939
ENSMUSG00000000751	Rpa1	-0.36775	0.0187333	-0.315731	0.00667308
ENSMUSG00000093246	Gm24572	-0.733846	0.0190768	-0.637161	0.00669963
ENSMUSG00000097727	F630040K05Rik	0.633644	0.0328375	0.707718	0.00677186
ENSMUSG00000024268	Celf4	0.252131	0.0417073	0.282046	0.00684379
ENSMUSG00000030275	Etnk1	-0.214536	0.0443853	-0.225822	0.00686348
ENSMUSG00000030604	Zfp626	-0.383119	0.026954	-0.358618	0.0068745
ENSMUSG00000074746	Pdzd8	-0.28864	0.0166708	-0.236904	0.006944
ENSMUSG00000004267	Eno2	0.804199	0.00804912	0.915681	0.00701595
ENSMUSG00000025395	Prim1	-0.291217	0.0133166	-0.330987	0.00703219
ENSMUSG00000020328	Nudcd2	-0.304548	0.0280372	-0.228568	0.00720944
ENSMUSG00000040943	Tet2	0.503724	0.00443691	0.414094	0.00722816
ENSMUSG00000047045	Tmem164	-0.350537	0.00302231	-0.216636	0.0072818
ENSMUSG00000040128	Pnrc1	0.466331	0.00778791	0.521801	0.007307
ENSMUSG00000063445	Nmral1	-0.409168	0.0305048	-0.297903	0.00732235
ENSMUSG00000042207	Kdm5b	0.338198	0.0123769	0.317276	0.00741103
ENSMUSG00000117994	Gm5820	1.38676	0.0340324	1.20711	0.00745327
ENSMUSG00000039703	Nploc4	-0.236125	0.0392502	-0.219132	0.00757985
ENSMUSG00000028173	Wls	0.534542	0.0462954	0.552301	0.00769273
ENSMUSG00000047613	A430005L14Rik	-0.247702	0.0437912	-0.266948	0.00776549
ENSMUSG00000042082	Arsb	-0.368134	0.0118039	-0.253886	0.00780784
ENSMUSG00000040813	Tex264	0.430567	0.0112302	0.430875	0.00785927
ENSMUSG00000029420	Rimbp2	0.473939	0.00687668	0.347392	0.0079562
ENSMUSG00000036167	Pphln1	-0.232936	0.0472228	-0.194606	0.00796932
ENSMUSG00000043301	Kcnj6	-2.0126	0.000528197	-0.83019	0.00797418
ENSMUSG00000046295	Ankle1	-0.456183	0.0389061	-0.57299	0.0079935
ENSMUSG00000033222	Ttf2	-0.343817	0.0110497	-0.228877	0.00804327
ENSMUSG00000020988	L2hgdh	-0.463796	0.00698912	-0.336603	0.00808154
ENSMUSG00000018672	Copz2	0.556344	0.021483	0.465176	0.00813416
ENSMUSG00000018909	Arrb1	0.242059	0.0403331	0.265371	0.00830406
ENSMUSG00000031824	6430548M08Rik	-0.29976	0.046324	-0.270956	0.00833603
ENSMUSG00000023175	Bsg	0.51888	0.000959629	0.525879	0.00839133
ENSMUSG00000024472	Dcp2	-0.230651	0.0480634	-0.26287	0.0084167
ENSMUSG00000031557	Plekha2	0.413157	0.0129141	0.512622	0.0084322
ENSMUSG00000058254	Tspan7	-0.320845	0.00826779	-0.176256	0.00855821
ENSMUSG00000108414	Snhg1	0.305811	0.00687668	0.310661	0.00863929
ENSMUSG00000032042	Srpr	-0.291841	0.0154273	-0.197464	0.00871833
ENSMUSG00000061904	Slc25a3	-0.199146	0.0464591	-0.185719	0.00877937
ENSMUSG00000037958	Nsrp1	0.325269	0.0417073	0.38505	0.00887636
ENSMUSG00000025169	Ogfod3	-0.33854	0.0292848	-0.286336	0.00895005
ENSMUSG00000002102	Psmc3	-0.22503	0.0498308	-0.24022	0.00902814
ENSMUSG00000061979	Rcc1l	-0.324868	0.0302563	-0.242281	0.00920021
ENSMUSG00000030770	Parva	-0.217976	0.0369474	-0.19372	0.00931806
ENSMUSG00000035311	Gnptab	-0.359337	0.00692105	-0.250348	0.0093973
ENSMUSG00000020532	Acaca	-0.243737	0.0302648	-0.223551	0.00939938
ENSMUSG00000027997	Casp6	0.43704	0.0397416	0.488946	0.00943899
ENSMUSG00000028018	Gstcd	-0.280074	0.0417338	-0.239564	0.00949012
ENSMUSG00000067279	Ppp1r3c	1.00659	0.00927188	0.732736	0.00962977
ENSMUSG00000054252	Fgfr3	0.557142	0.0149649	0.426761	0.00968435
ENSMUSG00000034595	Ppp1r18	0.277912	0.0287227	0.248649	0.00983086
ENSMUSG00000048249	Crebrf	0.629242	0.00356177	0.468642	0.00988596
ENSMUSG00000042763	Maneal	-0.389189	0.0177382	-0.288178	0.00990708
ENSMUSG00000040102	Klhl42	-0.315869	0.0375818	-0.264712	0.00992232
ENSMUSG00000026229	Psmd1	-0.250062	0.0291827	-0.244038	0.00999652
ENSMUSG00000001473	Tubb6	0.227451	0.0489765	0.207589	0.0100939
ENSMUSG00000040631	Dok4	0.361425	0.00740904	0.263796	0.0101906
ENSMUSG00000056999	Ide	-0.268773	0.022798	-0.214651	0.0103379
ENSMUSG00000000708	Kat2b	-0.32599	0.00804912	-0.18995	0.0105276
ENSMUSG00000020766	Galk1	0.524419	0.00286558	0.470836	0.0105615
ENSMUSG00000029657	Hsph1	-0.37864	0.0163113	-0.223424	0.0106131
ENSMUSG00000063049	Ing2	0.286375	0.0161056	0.242363	0.0108034
ENSMUSG00000035704	Alg8	-0.319692	0.0388598	-0.294751	0.0108144
ENSMUSG00000041594	Tmtc4	-0.380915	0.00748745	-0.22884	0.0109344
ENSMUSG00000026034	Clk1	0.340172	0.00740768	0.269638	0.0109458
ENSMUSG00000012483	Rpa3	-0.268237	0.0280623	-0.189922	0.011044
ENSMUSG00000002250	Ppard	0.354725	0.0388878	0.331307	0.0112037
ENSMUSG00000022476	Polr3h	-0.303494	0.0411304	-0.295698	0.0112373
ENSMUSG00000037400	Atp11b	0.427962	0.00171402	0.282241	0.0114069
ENSMUSG00000026740	Dnajc1	0.268344	0.0235097	0.219931	0.0114726
ENSMUSG00000020349	Ppp2ca	-0.213348	0.0464294	-0.186261	0.0115077
ENSMUSG00000040648	Ppip5k2	-0.23751	0.0345733	-0.208068	0.0115908
ENSMUSG00000023951	Vegfa	0.56254	0.000459893	0.393914	0.0116115
ENSMUSG00000074738	Fndc10	-0.826769	0.0182607	-0.538178	0.0116115
ENSMUSG00000042428	Mgat3	0.266358	0.0369007	0.312509	0.0116569
ENSMUSG00000033629	Hacd3	-0.240887	0.0497188	-0.254556	0.011863
ENSMUSG00000078566	Bnip3	0.923048	0.000127061	0.766041	0.0119844
ENSMUSG00000032656	Marchf3	0.652546	0.0279661	0.520616	0.0120147
ENSMUSG00000025507	Pidd1	-0.436521	0.0396479	-0.456702	0.0120861
ENSMUSG00000055850	Rnf181	0.271685	0.0322877	0.249763	0.0121227
ENSMUSG00000039323	Igfbp2	0.486439	0.0369474	0.503173	0.0121911
ENSMUSG00000039384	Dusp10	0.397387	0.0402325	0.389024	0.0123458
ENSMUSG00000043421	Hilpda	0.827857	0.000362091	0.643418	0.0124357
ENSMUSG00000042489	Clspn	-0.316638	0.0204271	-0.312425	0.0124357
ENSMUSG00000048200	Cracr2b	0.518571	0.0216193	0.443984	0.0124357
ENSMUSG00000052407	Ccdc171	0.681715	0.0425103	0.574575	0.0124357
ENSMUSG00000042569	Dhrs7b	-0.305516	0.035858	-0.246768	0.0124624
ENSMUSG00000025025	Mxi1	0.410527	0.00990292	0.355595	0.0125666
ENSMUSG00000021577	Sdha	-0.220087	0.0300465	-0.156222	0.0126909
ENSMUSG00000004936	Map2k1	0.368277	0.00397698	0.277279	0.0128114
ENSMUSG00000036242	Armh4	0.732703	0.000959629	0.624215	0.0128923
ENSMUSG00000041841	Rpl37	0.1814	0.045637	0.165029	0.0129406
ENSMUSG00000032239	Rp9	0.400412	0.0234456	0.319327	0.0130345
ENSMUSG00000044072	Eml6	-0.28518	0.0220028	-0.199294	0.0131114
ENSMUSG00000036091	Hyal3	0.626635	0.047151	0.648259	0.0131281
ENSMUSG00000034205	Loxl2	0.212283	0.043338	0.276495	0.0133559
ENSMUSG00000047153	Khnyn	0.567964	0.000891299	0.370494	0.0134014
ENSMUSG00000033088	Triobp	0.384547	0.0240057	0.361531	0.0134562
ENSMUSG00000019428	Fkbp8	-0.277985	0.0397416	-0.198247	0.0134785
ENSMUSG00000028032	Papss1	0.280808	0.0230315	0.231368	0.0135258
ENSMUSG00000058056	Palld	-0.311742	0.049087	-0.304664	0.0135845
ENSMUSG00000038827	Abitram	-0.323522	0.0439744	-0.304286	0.0136094
ENSMUSG00000092203	1110038B12Rik	0.355953	0.00826779	0.343763	0.0136676
ENSMUSG00000026196	Bard1	-0.320212	0.0149458	-0.239388	0.0140832
ENSMUSG00000037996	Slc24a2	-0.253198	0.0428713	-0.25481	0.0142091
ENSMUSG00000008348	Ubc	0.371522	0.0248331	0.379449	0.0142956
ENSMUSG00000024805	Pcgf5	0.472772	0.0127839	0.281528	0.0144706
ENSMUSG00000076122	Mir503	1.70069	0.0161572	1.21579	0.0144773
ENSMUSG00000030717	Nupr1	0.237778	0.0464294	0.338949	0.0146058
ENSMUSG00000026192	Atic	-0.286295	0.0288161	-0.189102	0.0146358
ENSMUSG00000065954	Tacc1	-0.240828	0.0350945	-0.197404	0.014725
ENSMUSG00000025791	Pgm1	0.61024	0.00041867	0.530241	0.0147601
ENSMUSG00000022280	Rnf19a	0.425027	0.00945356	0.434355	0.0151406
ENSMUSG00000063760	Rnf217	0.45067	0.00208545	0.33723	0.0155408
ENSMUSG00000092060	Bend4	-0.244419	0.0234361	-0.210184	0.0155533
ENSMUSG00000115494	Gm49293	1.52823	0.0200727	1.31111	0.0155736
ENSMUSG00000085925	Rtl1	0.763647	0.00431651	0.429465	0.0156732
ENSMUSG00000006526	Stimate	-0.438765	0.0223676	-0.301047	0.015677
ENSMUSG00000021194	Chga	-0.230183	0.0283543	-0.249832	0.0158877
ENSMUSG00000027499	Pkia	-0.524924	0.000770428	-0.272045	0.0160777
ENSMUSG00000035064	Eef2k	0.2599	0.0437734	0.228891	0.0160875
ENSMUSG00000031600	Vps37a	0.259954	0.0361014	0.194593	0.016201
ENSMUSG00000046727	Cystm1	0.358567	0.0234336	0.373179	0.0163045
ENSMUSG00000029641	Rasl11a	0.335737	0.0392502	0.350937	0.0163373
ENSMUSG00000045216	Hs6st1	-0.396544	0.000891299	0.168757	0.0163689
ENSMUSG00000116930	Gm49711	0.279683	0.0493867	0.259873	0.0164406
ENSMUSG00000040828	Catsperd	0.974386	0.0190768	0.656728	0.0166699
ENSMUSG00000018849	Wwc1	-0.27465	0.011171	-0.165074	0.0166783
ENSMUSG00000035027	Map2k2	-0.246656	0.033397	-0.15561	0.0167154
ENSMUSG00000059343	Aldoart1	0.927267	0.012182	0.987453	0.0167452
ENSMUSG00000028207	Asph	0.257266	0.0392502	0.255133	0.0168947
ENSMUSG00000040280	Ndufa4l2	1.56086	0.000318349	1.02409	0.0170304
ENSMUSG00000035158	Mitf	0.466932	0.0248331	0.337608	0.0173515
ENSMUSG00000004460	Dnajb11	-0.266491	0.03388	-0.183151	0.0174539
ENSMUSG00000071324	Armc2	0.711923	0.0254287	0.484812	0.0175158
ENSMUSG00000020937	Plcd3	0.342525	0.0211873	0.296862	0.0177772
ENSMUSG00000068742	Cry2	0.339226	0.0348788	0.258818	0.0181945
ENSMUSG00000038268	Ovca2	-0.492995	0.0221621	-0.317269	0.0182067
ENSMUSG00000026959	Grin1	-0.376984	0.0334439	-0.248956	0.018416
ENSMUSG00000095186	Gm10718	1.05009	0.000983644	0.534548	0.0184426
ENSMUSG00000020523	Fam114a2	0.319989	0.00952856	0.300302	0.0191993
ENSMUSG00000025076	Casp7	-0.416711	0.0220028	-0.276069	0.0191993
ENSMUSG00000026655	Fam107b	0.288625	0.032225	0.218169	0.0192179
ENSMUSG00000021226	Acot2	0.437949	0.013948	0.300771	0.019265
ENSMUSG00000022704	Qtrt2	-0.270749	0.0402153	-0.260877	0.019575
ENSMUSG00000022503	Nubp1	-0.2996	0.049087	-0.251723	0.0195761
ENSMUSG00000060798	Intu	0.281647	0.0398258	0.219559	0.0198898
ENSMUSG00000059995	Atxn7l3	-0.269829	0.0480634	-0.181996	0.019949
ENSMUSG00000028700	Pomgnt1	-0.388205	0.0204784	-0.275354	0.0202682
ENSMUSG00000031688	Pou4f2	0.42616	0.0445658	0.320505	0.0203089
ENSMUSG00000032187	Smarca4	-0.258681	0.0133166	-0.166731	0.0204767
ENSMUSG00000019873	Reep3	-0.317889	0.00927188	-0.179713	0.0206412
ENSMUSG00000057322	Rpl38	0.24493	0.0350945	0.245319	0.020651
ENSMUSG00000009876	Cox4i2	1.11389	0.00208545	0.821927	0.0207388
ENSMUSG00000074415	Mir100hg	0.364133	0.016464	0.242496	0.0209162
ENSMUSG00000105398	Gm47305	0.625248	0.0145664	0.6683	0.0212738
ENSMUSG00000028907	Utp11	0.225851	0.033242	0.171574	0.0214352
ENSMUSG00000034126	Pomt2	-0.296651	0.0280497	-0.19827	0.0216785
ENSMUSG00000024222	Fkbp5	-0.32314	0.00701913	-0.175757	0.0216862
ENSMUSG00000034640	Tiparp	0.376795	0.0117272	0.305333	0.0216873
ENSMUSG00000028967	Errfi1	0.325504	0.0426756	0.286416	0.021799
ENSMUSG00000006273	Atp6v1b2	0.218573	0.031751	0.203563	0.0218906
ENSMUSG00000062070	Pgk1	0.675808	0.00010202	0.501472	0.0220996
ENSMUSG00000052698	Tln2	-0.268376	0.0145347	-0.204551	0.0221522
ENSMUSG00000056671	Prelid2	0.714207	0.000318349	0.510391	0.0223384
ENSMUSG00000028292	Rars2	-0.272842	0.0448671	-0.260525	0.0225093
ENSMUSG00000032743	D430042O09Rik	0.341094	0.0351018	0.276232	0.0227832
ENSMUSG00000068874	Selenbp1	1.60931	4.30497e-05	0.969765	0.0228174
ENSMUSG00000030695	Aldoa	0.519397	0.00052165	0.432123	0.0228884
ENSMUSG00000026667	Uhmk1	-0.280405	0.0197413	-0.167867	0.0230738
ENSMUSG00000040339	Fam102b	-0.249101	0.0341644	-0.159627	0.0231595
ENSMUSG00000038544	Inip	-0.499919	0.0177382	-0.359498	0.0232913
ENSMUSG00000045664	Cdc42ep2	0.846351	0.0374681	0.841657	0.0233253
ENSMUSG00000025508	Rplp2	-0.427986	0.0302563	-0.357792	0.0234175
ENSMUSG00000022540	Rogdi	-0.592647	0.0106122	-0.315333	0.0234527
ENSMUSG00000037818	Abhd18	0.734377	0.00122162	0.397936	0.0234608
ENSMUSG00000025432	Avil	0.688975	0.0339083	0.541604	0.0234815
ENSMUSG00000054934	Kcnmb4	-0.62557	0.0270558	-0.429538	0.0235644
ENSMUSG00000022639	Dubr	0.396298	0.0139006	0.254798	0.0242266
ENSMUSG00000105967	Gm47298	-0.678531	0.0354106	-0.469592	0.024384
ENSMUSG00000074863	Platr25	-0.437131	0.0145073	-0.290716	0.0250584
ENSMUSG00000067276	Capn6	-0.522269	0.000571201	-0.200232	0.0251301
ENSMUSG00000053004	Hrh1	0.431726	0.0466343	0.317332	0.0251336
ENSMUSG00000038205	Prkab2	0.649249	0.000536544	0.385963	0.025156
ENSMUSG00000036932	Aifm1	-0.272595	0.0425022	-0.20786	0.0252369
ENSMUSG00000068267	Cenpb	-0.289901	0.0326707	-0.205186	0.0254065
ENSMUSG00000020108	Ddit4	0.562487	0.00117223	0.430139	0.0254256
ENSMUSG00000033419	Snap91	-0.225624	0.0396405	-0.157784	0.0260791
ENSMUSG00000020572	Nampt	0.341969	0.00356877	0.30713	0.026244
ENSMUSG00000022551	Cyc1	-0.293978	0.0396405	-0.1918	0.0262605
ENSMUSG00000029405	G3bp2	-0.239943	0.032123	-0.159058	0.0267818
ENSMUSG00000024038	Ndufv3	0.340118	0.0150069	0.341238	0.0270924
ENSMUSG00000032515	Csrnp1	0.537058	0.049087	0.422718	0.0275831
ENSMUSG00000021196	Pfkp	0.397396	0.0036604	0.289525	0.0276094
ENSMUSG00000020099	Unc5b	0.401766	0.00103297	0.278726	0.0278437
ENSMUSG00000027650	Tti1	-0.280418	0.0397416	-0.182852	0.0281671
ENSMUSG00000032374	Plod2	0.621538	0.00023253	0.453419	0.028285
ENSMUSG00000006058	Snf8	-0.275096	0.0369474	-0.169185	0.0283818
ENSMUSG00000047180	Neurl3	-1.06336	5.54508e-05	-0.254755	0.0287225
ENSMUSG00000103472	Pcdhga7	-0.293736	0.0366788	-0.19544	0.0297802
ENSMUSG00000037720	Tmem33	-0.269099	0.0255096	-0.162005	0.0305746
ENSMUSG00000015957	Wnt11	1.07815	0.0375818	0.866263	0.0307271
ENSMUSG00000032373	Car12	0.653581	0.000472259	0.51013	0.0310125
ENSMUSG00000023456	Tpi1	0.499101	0.000347435	0.372296	0.0314602
ENSMUSG00000054843	Atrnl1	-0.299841	0.00654064	-0.153682	0.0316298
ENSMUSG00000057335	Cep170	0.220393	0.0369474	0.193925	0.0329049
ENSMUSG00000019982	Myb	-0.315074	0.0204271	-0.240435	0.0329497
ENSMUSG00000038146	Notch3	0.814397	0.00455831	0.482236	0.0332111
ENSMUSG00000028016	Ints12	0.289662	0.0402153	0.219281	0.0333693
ENSMUSG00000003153	Slc2a3	0.614234	0.00382632	0.553958	0.0333693
ENSMUSG00000005686	Ampd3	0.30515	0.0204576	0.255344	0.0336927
ENSMUSG00000033557	Fam20b	-0.217559	0.0367534	-0.14433	0.033891
ENSMUSG00000057666	Gapdh	0.410337	0.000770428	0.304332	0.033902
ENSMUSG00000030103	Bhlhe40	0.747875	0.00176141	0.551481	0.033902
ENSMUSG00000028832	Stmn1	-0.357124	0.00239841	-0.149855	0.035129
ENSMUSG00000020087	Tysnd1	-0.284322	0.0442574	-0.2344	0.0351316
ENSMUSG00000031843	Mphosph6	0.27009	0.0377204	0.288523	0.0355019
ENSMUSG00000116933	Atp5o	-0.261244	0.0333052	-0.145036	0.0362382
ENSMUSG00000030123	Plxnd1	0.277202	0.048422	-0.301798	0.0363078
ENSMUSG00000021474	Sfxn1	-0.251767	0.0320495	-0.167389	0.0365947
ENSMUSG00000030691	Fchsd2	-0.240204	0.0377204	-0.155869	0.0374192
ENSMUSG00000008305	Tle1	0.432769	0.016464	0.266696	0.0377313
ENSMUSG00000034918	Cdhr2	1.44947	0.0167059	0.871352	0.0377987
ENSMUSG00000023931	Efhb	1.33381	0.0477735	1.04748	0.0380058
ENSMUSG00000023047	Amhr2	0.627256	0.0428713	0.551502	0.0383972
ENSMUSG00000030790	Adm	1.62253	0.000217187	1.00668	0.0385667
ENSMUSG00000022051	Bnip3l	0.662931	0.000318349	0.408718	0.0388553
ENSMUSG00000040972	Igsf21	-1.04736	0.00698912	-0.459945	0.0398488
ENSMUSG00000028300	C9orf72	0.32267	0.0396479	0.259701	0.0401079
ENSMUSG00000020893	Per1	0.49708	0.0465576	0.327288	0.0408535
ENSMUSG00000033676	Gabrb3	-0.262955	0.0212793	-0.152003	0.0411578
ENSMUSG00000103897	Pcdhga8	-0.295843	0.0344515	-0.191252	0.0412504
ENSMUSG00000102748	Pcdhgb2	-0.279412	0.0394228	-0.181347	0.0417216
ENSMUSG00000036817	Sun1	0.240802	0.0320495	0.20934	0.0418927
ENSMUSG00000008384	Sertad1	0.799811	0.000775779	0.466846	0.0423527
ENSMUSG00000047583	Tyw3	-0.373409	0.0481632	-0.261754	0.0426894
ENSMUSG00000024981	Acsl5	-0.322549	0.00691105	-0.143743	0.0428252
ENSMUSG00000036330	Slc18a1	0.965766	0.0464591	0.805703	0.0430103
ENSMUSG00000027076	Timm10	-0.412252	0.0392502	-0.238288	0.0430854
ENSMUSG00000020681	Ace	0.947421	0.000901917	0.544863	0.0431176
ENSMUSG00000043909	Trp53bp1	-0.224323	0.0305048	-0.131956	0.0431218
ENSMUSG00000052572	Dlg2	-0.263617	0.0327302	-0.188475	0.043724
ENSMUSG00000105145	Gm47299	0.580839	0.0249073	0.450117	0.0437425
ENSMUSG00000024691	Fam111a	-0.254027	0.0387684	-0.160722	0.0438803
ENSMUSG00000030718	Ppme1	0.379796	0.00194287	0.236687	0.043893
ENSMUSG00000041658	Rragb	-0.332958	0.0413982	-0.273345	0.0439101
ENSMUSG00000068877	Selenbp2	1.324	0.013969	0.976264	0.044065
ENSMUSG00000026617	Bpnt1	-0.34918	0.0149068	-0.16673	0.0442566
ENSMUSG00000024900	Cpt1a	-0.273445	0.0218754	-0.159413	0.044516
ENSMUSG00000022451	Twf1	-0.211368	0.0497188	-0.151502	0.0446191
ENSMUSG00000056501	Cebpb	0.322867	0.0413982	0.245513	0.0446524
ENSMUSG00000043067	Dpy19l1	-0.302528	0.021181	-0.263219	0.0451396
ENSMUSG00000002416	Ndufb2	-0.284811	0.0396405	-0.211318	0.0451975
ENSMUSG00000103793	Pcdhga6	-0.282633	0.0440249	-0.177247	0.0478726
ENSMUSG00000020228	Helb	0.311838	0.0221621	0.167263	0.0478966
ENSMUSG00000059040	Eno1b	0.454252	0.00436794	0.298354	0.0483058
ENSMUSG00000102440	Pcdhga9	-0.296553	0.0385575	-0.18648	0.0496408
ENSMUSG00000038371	Sbf2	0.302772	0.0184379	0.192567	0.0496483
